# Supplementary material for: Giant sponge grounds of Central Arctic seamounts are associated with extinct seep life
Source: Nat Commun. 2022 Feb 8;13:638. doi: 10.1038/s41467-022-28129-7 (PMC8826442; doi:10.1038/s41467-022-28129-7)
Supplement: Supplementary file 4 — Supplementary Dataset 1 [file 41467_2022_28129_MOESM4_ESM.xlsx]

## Sheet: MEBS
MEBS pathways	percent completeness
aprAB(Marker_gene)	100
Apt/Sat(Marker_gene)	100
DsrABC(Marker_gene)	80
Sulfur_oxidation(Sox_system)	75
SUlfur_oxidation(Sor_system)	66.7
Sulfur_oxidation(FccB)	100
Sulfur_oxidation(DoxAD)	50
SUlfur_oxidation(DsrEFH)	50
DsrKMJOP(Marker_gene)	100
Sulfur_reduction(QmoABC)	100
Sulfur_oxidation(Puf_reaction_center)	25
SUlfur_assimilation(CysACDJNPQU)	66.7
Tetrathionate_reduction(asrABC)	100
Tetrathionate_reduction(ttrABC)	100
Thiosulfate_disproportionation(phsABC)	100
Thiosulfate_disproportionation(Rhodanase)	100
S_reduction(hydACD)	100
S_reduction(sreABC)	100
DMS_degradation(DdhABC)	100
DMS_degradation(DsoABCDEF)	55.6
DMS_degradation(DmoAB)	50
Sulfoacetaldehyde_degradation(isfD)	100
Sulfoacetaldehyde_degradation(Xsc)	100
Sulfoacetaldehyde_degradation(SafD)	100
Methanesulfonate_degradation	85.7
Sulfolactate_degradation	75
Taurine_degradation	83.3
coB/coM_regeneration	75
Methane_oxidation	33.3
Methanogenesis	51.9
Methanogenesis(methanol)	14.3
Methylamine_degradation	100
mcrABC(Marker_gene)	0
Fe(II)oxidation	88.9
Fe_reduction_absorption	44.4
Ammonia_assimilation_I	100
Ammonia_assimilation_II	77.8
L-glutamine_biosynthesis_I	60
Superpathway_Ammonia_assimilation	100
Ammonia_oxidation_I(aerobic)	80
Ammonia_oxidation_II(anaerobic)	100
Ammonia_oxidation_IV(Autotrophic_Ammonia_oxidizers)	100
Nitrifier_denitrification	81.8
Nitrate_reduction_I(denitrification)	77.8
Nitrate_reduction_III(denitrification)	42.1
Nitrate_reductionIV(dissimilatory)	80
Nitrate_reductionV(assimilatory)	100
Nitrate_reductionVI(assimilatory)	100
Nitrate_reductionVIII(dissimilatory)	76.9
Nitrate_reductionVIIIb(dissimilatory)	71.4
Nitrate_reductionIX(dissimilatory)	81.8
Nitrate_reductionX(dissimilatoryperiplasmic)	90.9
Nitrogen_fixationI(ferredoxin)	20
Nitrogen_fixation_II_(flavodoxin)	25
Urea_degradationII	0
Caffeine_degradationV(bacteria_via_trimethylurate)	0
4-aminobutanoate_degradationI	33.3
4-aminobutanoate_degradationII	33.3
4-aminobutanoate_degradationV	0
allantoin_degradationIV(anaerobic)	0
Ammonia_monoxygenase_AmoABC(Marker_gene)	100
nirBD	100
GABA_biosynthesis_prokaryotes_putrescine	50

## Sheet: EnrichM
Genome name	Module ID	Module name	Steps found	Steps needed	Percent steps found
Geodia parva	M00474	RcsC-RcsD-RcsB (capsule synthesis) two-component regulatory system	3	3	100
Geodia parva	M00475	BarA-UvrY (central carbon metabolism) two-component regulatory system	2	2	100
Geodia parva	M00476	ComP-ComA (competence) two-component regulatory system	2	2	100
Geodia parva	M00477	EvgS-EvgA (acid and drug tolerance) two-component regulatory system	2	2	100
Geodia parva	M00470	YxdK-YxdJ (antimicrobial peptide response) two-component regulatory system	2	2	100
Geodia parva	M00471	NarX-NarL (nitrate respiration) two-component regulatory system	2	2	100
Geodia parva	M00472	NarQ-NarP (nitrate respiration) two-component regulatory system	2	2	100
Geodia parva	M00473	UhpB-UhpA (hexose phosphates uptake) two-component regulatory system	2	2	100
Geodia parva	M00478	DegS-DegU (multicellular behavior control) two-component regulatory system	2	2	100
Geodia parva	M00479	DesK-DesR (membrane lipid fluidity regulation) two-component regulatory system	2	2	100
Geodia parva	M00276	PTS system, mannose-specific II component	1	1	100
Geodia parva	M00277	PTS system, N-acetylgalactosamine-specific II component	1	1	100
Geodia parva	M00274	PTS system, mannitol-specific II component	1	1	100
Geodia parva	M00275	PTS system, cellobiose-specific II component	1	1	100
Geodia parva	M00273	PTS system, fructose-specific II component	1	1	100
Geodia parva	M00270	PTS system, trehalose-specific II component	1	1	100
Geodia parva	M00271	PTS system, beta-glucoside-specific II component	1	1	100
Geodia parva	M00377	Reductive acetyl-CoA pathway (Wood-Ljungdahl pathway)	7	7	100
Geodia parva	M00376	3-Hydroxypropionate bi-cycle	13	13	100
Geodia parva	M00375	Hydroxypropionate-hydroxybutylate cycle	14	14	100
Geodia parva	M00374	Dicarboxylate-hydroxybutyrate cycle	13	13	100
Geodia parva	M00373	Ethylmalonyl pathway	12	12	100
Geodia parva	M00372	Abscisic acid biosynthesis, beta-carotene => abscisic acid	5	5	100
Geodia parva	M00278	PTS system, sorbose-specific II component	1	1	100
Geodia parva	M00279	PTS system, galactitol-specific II component	1	1	100
Geodia parva	M00519	YesM-YesN two-component regulatory system	2	2	100
Geodia parva	M00518	GlnK-GlnL (glutamine utilization) two-component regulatory system	2	2	100
Geodia parva	M00513	LuxQN/CqsS-LuxU-LuxO (quorum sensing) two-component regulatory system	4	4	100
Geodia parva	M00512	CckA-CtrA/CpdR (cell cycle control) two-component regulatory system	3	3	100
Geodia parva	M00511	PleC-PleD (cell fate control) two-component regulatory system	4	4	100
Geodia parva	M00510	Cph1-Rcp1 (light response) two-component regulatory system	2	2	100
Geodia parva	M00517	RpfC-RpfG (cell-to-cell signaling) two-component regulatory system	2	2	100
Geodia parva	M00516	SLN1-YPD1-SSK1/SKN7 (osmosensing) two-component regulatory system	3	3	100
Geodia parva	M00515	FlrB-FlrC (polar flagellar synthesis) two-component regulatory system	2	2	100
Geodia parva	M00514	TtrS-TtrR (tetrathionate respiration) two-component regulatory system	2	2	100
Geodia parva	M00742	Aminoglycoside resistance, protease FtsH	2	2	100
Geodia parva	M00429	Competence-related DNA transformation transporter	1	1	100
Geodia parva	M00743	Aminoglycoside resistance, protease HtpX	3	3	100
Geodia parva	M00428	eIF4F complex	1	1	100
Geodia parva	M00682	Notch signaling	3	3	100
Geodia parva	M00012	Glyoxylate cycle	5	5	100
Geodia parva	M00013	Malonate semialdehyde pathway, propanoyl-CoA => acetyl-CoA	4	4	100
Geodia parva	M00010	Citrate cycle, first carbon oxidation, oxaloacetate => 2-oxoglutarate	3	3	100
Geodia parva	M00011	Citrate cycle, second carbon oxidation, 2-oxoglutarate => oxaloacetate	5	5	100
Geodia parva	M00016	Lysine biosynthesis, succinyl-DAP pathway, aspartate => lysine	9	9	100
Geodia parva	M00017	Methionine biosynthesis, apartate => homoserine => methionine	7	7	100
Geodia parva	M00014	Glucuronate pathway (uronate pathway)	7	7	100
Geodia parva	M00015	Proline biosynthesis, glutamate => proline	2	2	100
Geodia parva	M00152	Cytochrome bc1 complex	1	1	100
Geodia parva	M00018	Threonine biosynthesis, aspartate => homoserine => threonine	5	5	100
Geodia parva	M00019	Valine/isoleucine biosynthesis, pyruvate => valine / 2-oxobutanoate => isoleucine	4	4	100
Geodia parva	M00157	F-type ATPase, prokaryotes and chloroplasts	1	1	100
Geodia parva	M00156	Cytochrome c oxidase, cbb3-type	1	1	100
Geodia parva	M00155	Cytochrome c oxidase, prokaryotes	1	1	100
Geodia parva	M00154	Cytochrome c oxidase	1	1	100
Geodia parva	M00607	Glycerol transport system	1	1	100
Geodia parva	M00606	N,N'-Diacetylchitobiose transport system	1	1	100
Geodia parva	M00605	Glucose/mannose transport system	1	1	100
Geodia parva	M00604	Trehalose transport system	1	1	100
Geodia parva	M00603	Putative aldouronate transport system	1	1	100
Geodia parva	M00602	Arabinosaccharide transport system	1	1	100
Geodia parva	M00601	Putative chitobiose transport system	1	1	100
Geodia parva	M00600	alpha-1,4-Digalacturonate transport system	1	1	100
Geodia parva	M00764	PTS system, fructoselysine/glucoselysine-specific II component	1	1	100
Geodia parva	M00765	Multidrug resistance, efflux pump Bmr	2	2	100
Geodia parva	M00766	Streptomycin resistance, deactivating enzyme StrAB	2	2	100
Geodia parva	M00767	Multidrug resistance, efflux pump OqxAB	3	3	100
Geodia parva	M00760	Erythromycin resistance, macrolide 2'-phosphotransferase I MphA	2	2	100
Geodia parva	M00761	Undecaprenylphosphate alpha-L-Ara4N biosynthesis, UDP-GlcA => undecaprenyl phosphate alpha-L-Ara4N	4	4	100
Geodia parva	M00609	Cysteine biosynthesis, methionine => cysteine	6	6	100
Geodia parva	M00608	2-Oxocarboxylic acid chain extension, 2-oxoglutarate => 2-oxoadipate => 2-oxopimelate => 2-oxosuberate	3	3	100
Geodia parva	M00568	Catechol ortho-cleavage, catechol => 3-oxoadipate	4	4	100
Geodia parva	M00569	Catechol meta-cleavage, catechol => acetyl-CoA / 4-methylcatechol => propanoyl-CoA	5	5	100
Geodia parva	M00566	Dipeptide transport system, Firmicutes	1	1	100
Geodia parva	M00567	Methanogenesis, CO2 => methane	8	8	100
Geodia parva	M00565	Trehalose biosynthesis, D-glucose 1P => trehalose	6	6	100
Geodia parva	M00563	Methanogenesis, methylamine/dimethylamine/trimethylamine => methane	4	4	100
Geodia parva	M00440	Nickel transport system	1	1	100
Geodia parva	M00128	Ubiquinone biosynthesis, eukaryotes, 4-hydroxybenzoate => ubiquinone	6	6	100
Geodia parva	M00129	Ascorbate biosynthesis, animals, glucose-1P => ascorbate	6	6	100
Geodia parva	M00126	Tetrahydrofolate biosynthesis, GTP => THF	5	5	100
Geodia parva	M00127	Thiamine biosynthesis, AIR => thiamine-P/thiamine-2P	5	5	100
Geodia parva	M00124	Pyridoxal biosynthesis, erythrose-4P => pyridoxal-5P	6	6	100
Geodia parva	M00125	Riboflavin biosynthesis, GTP => riboflavin/FMN/FAD	7	7	100
Geodia parva	M00122	Cobalamin biosynthesis, cobinamide => cobalamin	7	7	100
Geodia parva	M00123	Biotin biosynthesis, pimeloyl-ACP/CoA => biotin	3	3	100
Geodia parva	M00120	Coenzyme A biosynthesis, pantothenate => CoA	3	3	100
Geodia parva	M00121	Heme biosynthesis, glutamate => heme	10	10	100
Geodia parva	M00089	Triacylglycerol biosynthesis	4	4	100
Geodia parva	M00088	Ketone body biosynthesis, acetyl-CoA => acetoacetate/3-hydroxybutyrate/acetone	5	5	100
Geodia parva	M00379	SCF-MET30 complex	1	1	100
Geodia parva	M00081	Pectin degradation	3	3	100
Geodia parva	M00080	Lipopolysaccharide biosynthesis, inner core => outer core => O-antigen	12	12	100
Geodia parva	M00083	Fatty acid biosynthesis, elongation	1	1	100
Geodia parva	M00082	Fatty acid biosynthesis, initiation	2	2	100
Geodia parva	M00085	Fatty acid biosynthesis, elongation, mitochondria	3	3	100
Geodia parva	M00779	Dihydrokalafungin biosynthesis, octaketide => dihydrokalafungin	4	4	100
Geodia parva	M00087	beta-Oxidation	3	3	100
Geodia parva	M00086	beta-Oxidation, acyl-CoA synthesis	1	1	100
Geodia parva	M00489	DctS-DctR (C4-dicarboxylate transport) two-component regulatory system	2	2	100
Geodia parva	M00488	DcuS-DcuR (C4-dicarboxylate metabolism) two-component regulatory system	2	2	100
Geodia parva	M00620	Incomplete reductive citrate cycle, acetyl-CoA => oxoglutarate	7	7	100
Geodia parva	M00333	Type IV secretion system	1	1	100
Geodia parva	M00332	Type III secretion system	1	1	100
Geodia parva	M00331	Type II general secretion pathway	1	1	100
Geodia parva	M00330	Adhesin protein transport system	1	1	100
Geodia parva	M00337	Immunoproteasome	1	1	100
Geodia parva	M00336	Twin-arginine translocation (Tat) system	1	1	100
Geodia parva	M00335	Sec (secretion) system	1	1	100
Geodia parva	M00334	Type VI secretion system	1	1	100
Geodia parva	M00339	RaxAB-RaxC type I secretion system	1	1	100
Geodia parva	M00338	Cysteine biosynthesis, homocysteine + serine => cysteine	2	2	100
Geodia parva	M00771	FitF-FitH (insecticidal toxin regulation) two-component regulatory system	2	2	100
Geodia parva	M00238	D-Methionine transport system	1	1	100
Geodia parva	M00239	Peptides/nickel transport system	1	1	100
Geodia parva	M00691	DNA damage-induced cell cycle checkpoints	3	3	100
Geodia parva	M00232	General L-amino acid transport system	1	1	100
Geodia parva	M00233	Glutamate transport system	1	1	100
Geodia parva	M00230	Glutamate/aspartate transport system	1	1	100
Geodia parva	M00231	Octopine/nopaline transport system	1	1	100
Geodia parva	M00236	Putative polar amino acid transport system	1	1	100
Geodia parva	M00237	Branched-chain amino acid transport system	1	1	100
Geodia parva	M00234	Cystine transport system	1	1	100
Geodia parva	M00235	Arginine/ornithine transport system	1	1	100
Geodia parva	M00786	Fumitremorgin alkaloid biosynthesis, tryptophan + proline => fumitremorgin C/A	9	9	100
Geodia parva	M00787	Bacilysin biosynthesis, prephenate => bacilysin	6	6	100
Geodia parva	M00784	Elloramycin biosynthesis, 8-demethyltetracenomycin C => elloramycin A	5	5	100
Geodia parva	M00785	Cycloserine biosynthesis, arginine/serine => cycloserine	6	6	100
Geodia parva	M00782	Mithramycin biosynthesis, 4-demethylpremithramycinone => mithramycin	8	8	100
Geodia parva	M00783	Tetracenomycin C/8-demethyltetracenomycin C biosynthesis, tetracenomycin F2 => tetracenomycin C/8-demethyltetracenomycin C	5	5	100
Geodia parva	M00781	Nogalavinone/aklavinone biosynthesis, deoxynogalonate/deoxyaklanonate => nogalavinone/aklavinone	4	4	100
Geodia parva	M00789	Rebeccamycin biosynthesis, tryptophan => rebeccamycin	6	6	100
Geodia parva	M00346	Formaldehyde assimilation, serine pathway	9	9	100
Geodia parva	M00344	Formaldehyde assimilation, xylulose monophosphate pathway	4	4	100
Geodia parva	M00345	Formaldehyde assimilation, ribulose monophosphate pathway	3	3	100
Geodia parva	M00342	Bacterial proteasome	1	1	100
Geodia parva	M00343	Archaeal proteasome	1	1	100
Geodia parva	M00340	Proteasome, 20S core particle	1	1	100
Geodia parva	M00341	Proteasome, 19S regulatory particle (PA700)	1	1	100
Geodia parva	M00427	Nuclear pore complex	1	1	100
Geodia parva	M00426	Survival motor neuron (SMN) complex	1	1	100
Geodia parva	M00425	H/ACA ribonucleoprotein complex	1	1	100
Geodia parva	M00424	Shelterin complex	1	1	100
Geodia parva	M00423	Molybdate/tungstate transport system	1	1	100
Geodia parva	M00422	Acetyl-CoA pathway, CO2 => acetyl-CoA	2	2	100
Geodia parva	M00348	Glutathione transport system	1	1	100
Geodia parva	M00349	Microcin C transport system	1	1	100
Geodia parva	M00648	Multidrug resistance, efflux pump MdtABC	3	3	100
Geodia parva	M00113	Jasmonic acid biosynthesis	8	8	100
Geodia parva	M00383	ECV complex	1	1	100
Geodia parva	M00522	SalK-SalR two-component regulatory system	2	2	100
Geodia parva	M00523	RegB-RegA (redox response) two-component regulatory system	2	2	100
Geodia parva	M00520	ChvG-ChvI (acidity sensing) two-component regulatory system	2	2	100
Geodia parva	M00521	CiaH-CiaR two-component regulatory system	2	2	100
Geodia parva	M00526	Lysine biosynthesis, DAP dehydrogenase pathway, aspartate => lysine	6	6	100
Geodia parva	M00527	Lysine biosynthesis, DAP aminotransferase pathway, aspartate => lysine	7	7	100
Geodia parva	M00524	FixL-FixJ (nitrogen fixation) two-component regulatory system	2	2	100
Geodia parva	M00525	Lysine biosynthesis, acetyl-DAP pathway, aspartate => lysine	9	9	100
Geodia parva	M00528	Nitrification, ammonia => nitrite	2	2	100
Geodia parva	M00529	Denitrification, nitrate => nitrogen	4	4	100
Geodia parva	M00647	Multidrug resistance, efflux pump AcrAB-TolC/SmeDEF	2	2	100
Geodia parva	M00645	Multidrug resistance, efflux pump SmeABC	3	3	100
Geodia parva	M00644	Vanadium resistance, efflux pump MexGHI-OpmD	3	3	100
Geodia parva	M00385	Cul4-DDB1-DDB2 complex	1	1	100
Geodia parva	M00646	Multidrug resistance, efflux pump AcrAD-TolC	3	3	100
Geodia parva	M00162	Cytochrome b6f complex	1	1	100
Geodia parva	M00163	Photosystem I	1	1	100
Geodia parva	M00289	RF-C complex	1	1	100
Geodia parva	M00288	RPA complex	1	1	100
Geodia parva	M00166	Reductive pentose phosphate cycle, ribulose-5P => glyceraldehyde-3P	4	4	100
Geodia parva	M00167	Reductive pentose phosphate cycle, glyceraldehyde-3P => ribulose-5P	7	7	100
Geodia parva	M00165	Reductive pentose phosphate cycle (Calvin cycle)	11	11	100
Geodia parva	M00283	PTS system, ascorbate-specific II component	1	1	100
Geodia parva	M00169	CAM (Crassulacean acid metabolism), light	2	2	100
Geodia parva	M00287	PTS system, galactosamine-specific II component	1	1	100
Geodia parva	M00286	GINS complex	1	1	100
Geodia parva	M00285	MCM complex	1	1	100
Geodia parva	M00284	Origin recognition complex	1	1	100
Geodia parva	M00737	Bacitracin resistance, VraDE transporter	4	4	100
Geodia parva	M00736	Nocardicin A biosynthesis, L-pHPG + arginine + serine => nocardicin A	4	4	100
Geodia parva	M00734	BraS-BraR (bacitracin transport) two-component regulatory system	2	2	100
Geodia parva	M00049	Adenine ribonucleotide biosynthesis, IMP => ADP,ATP	4	4	100
Geodia parva	M00048	Inosine monophosphate biosynthesis, PRPP + glutamine => IMP	8	8	100
Geodia parva	M00731	Bacitracin transport system	1	1	100
Geodia parva	M00045	Histidine degradation, histidine => N-formiminoglutamate => glutamate	4	4	100
Geodia parva	M00044	Tyrosine degradation, tyrosine => homogentisate	5	5	100
Geodia parva	M00047	Creatine pathway	3	3	100
Geodia parva	M00046	Pyrimidine degradation, uracil => beta-alanine, thymine => 3-aminoisobutanoate	3	3	100
Geodia parva	M00040	Tyrosine biosynthesis, prephanate => pretyrosine => tyrosine	2	2	100
Geodia parva	M00043	Thyroid hormone biosynthesis, tyrosine => triiodothyronine/thyroxine	1	1	100
Geodia parva	M00042	Catecholamine biosynthesis, tyrosine => dopamine => noradrenaline => adrenaline	4	4	100
Geodia parva	M00638	Salicylate degradation, salicylate => gentisate	1	1	100
Geodia parva	M00636	Phthalate degradation, phthalate => protocatechuate	3	3	100
Geodia parva	M00637	Anthranilate degradation, anthranilate => catechol	1	1	100
Geodia parva	M00634	Oleandomycin transport system	1	1	100
Geodia parva	M00635	Tetracycline resistance, TetAB(46) transporter	1	1	100
Geodia parva	M00632	Galactose degradation, Leloir pathway, galactose => alpha-D-glucose-1P	4	4	100
Geodia parva	M00633	Semi-phosphorylative Entner-Doudoroff pathway, gluconate/galactonate => glycerate-3P	4	4	100
Geodia parva	M00630	D-Galacturonate degradation (fungi), D-galacturonate => glycerol	4	4	100
Geodia parva	M00631	D-Galacturonate degradation (bacteria), D-galacturonate => pyruvate + D-glyceraldehyde 3P	5	5	100
Geodia parva	M00820	SagS-HptB-HsbR (swarming activity and biofilm formation) two-component regulatory system	3	3	100
Geodia parva	M00293	DNA polymerase zeta complex	1	1	100
Geodia parva	M00463	TrcS-TrcR two-component regulatory system	2	2	100
Geodia parva	M00462	PrrB-PrrA (intracellular multiplication) two-component regulatory system	2	2	100
Geodia parva	M00461	MtrB-MtrA (osmotic stress response) two-component regulatory system	2	2	100
Geodia parva	M00460	MprB-MprA (maintenance of persistent infection) two-component regulatory system	2	2	100
Geodia parva	M00467	SasA-RpaAB (circadian timing mediating) two-component regulatory system	3	3	100
Geodia parva	M00466	NblS-NblR (photosynthesis) two-component regulatory system	2	2	100
Geodia parva	M00465	ManS-ManR (manganese homeostasis) two-component regulatory system	2	2	100
Geodia parva	M00464	NrsS-NrsR (nickel tolerance) two-component regulatory system	2	2	100
Geodia parva	M00469	BceS-BceR (bacitracin transport) two-component regulatory system	2	2	100
Geodia parva	M00468	SaeS-SaeR (staphylococcal virulence regulation) two-component regulatory system	2	2	100
Geodia parva	M00265	PTS system, glucose-specific II component	1	1	100
Geodia parva	M00264	DNA polymerase II complex, archaea	1	1	100
Geodia parva	M00267	PTS system, N-acetylglucosamine-specific II component	1	1	100
Geodia parva	M00309	Non-phosphorylative Entner-Doudoroff pathway, gluconate/galactonate => glycerate	3	3	100
Geodia parva	M00261	DNA polymerase alpha / primase complex	1	1	100
Geodia parva	M00260	DNA polymerase III complex, bacteria	1	1	100
Geodia parva	M00263	DNA polymerase epsilon complex	1	1	100
Geodia parva	M00262	DNA polymerase delta complex	1	1	100
Geodia parva	M00302	2-Aminoethylphosphonate transport system	1	1	100
Geodia parva	M00300	Putrescine transport system	1	1	100
Geodia parva	M00301	Mannopine transport system	1	1	100
Geodia parva	M00269	PTS system, sucrose-specific II component	1	1	100
Geodia parva	M00304	PTS system, fructose-specific II component	1	1	100
Geodia parva	M00854	Glycogen biosynthesis, glucose-1P => glycogen/starch	2	2	100
Geodia parva	M00855	Glycogen degradation, glycogen => glucose-6P	3	3	100
Geodia parva	M00852	Vibrio cholerae pathogenicity signature, toxin coregulated pilus	14	14	100
Geodia parva	M00850	Vibrio cholerae pathogenicity signature, cholera toxins	6	6	100
Geodia parva	M00851	Carbapenem resistance	1	1	100
Geodia parva	M00797	dTDP-D-desosamine biosynthesis	4	4	100
Geodia parva	M00859	Bacillus anthracis pathogenicity signature, anthrax toxin	3	3	100
Geodia parva	M00160	V-type ATPase, eukaryotes	1	1	100
Geodia parva	M00161	Photosystem II	1	1	100
Geodia parva	M00416	Cytochrome aa3-600 menaquinol oxidase	1	1	100
Geodia parva	M00417	Cytochrome o ubiquinol oxidase	1	1	100
Geodia parva	M00414	Bloom's syndrome complex	1	1	100
Geodia parva	M00415	Fatty acid biosynthesis, elongation, endoplasmic reticulum	4	4	100
Geodia parva	M00412	ESCRT-III complex	1	1	100
Geodia parva	M00413	FA core complex	1	1	100
Geodia parva	M00410	ESCRT-II complex	1	1	100
Geodia parva	M00411	SCF-GRR1 complex	1	1	100
Geodia parva	M00418	Toluene degradation, anaerobic, toluene => benzoyl-CoA	6	6	100
Geodia parva	M00419	Cymene degradation, p-cymene => p-cumate	3	3	100
Geodia parva	M00168	CAM (Crassulacean acid metabolism), dark	2	2	100
Geodia parva	M00001	Glycolysis (Embden-Meyerhof pathway), glucose => pyruvate	9	9	100
Geodia parva	M00003	Gluconeogenesis, oxaloacetate => fructose-6P	7	7	100
Geodia parva	M00002	Glycolysis, core module involving three-carbon compounds	5	5	100
Geodia parva	M00005	PRPP biosynthesis, ribose 5P => PRPP	1	1	100
Geodia parva	M00004	Pentose phosphate pathway (Pentose phosphate cycle)	7	7	100
Geodia parva	M00007	Pentose phosphate pathway, non-oxidative phase, fructose 6P => ribose 5P	4	4	100
Geodia parva	M00006	Pentose phosphate pathway, oxidative phase, glucose 6P => ribulose 5P	2	2	100
Geodia parva	M00009	Citrate cycle (TCA cycle, Krebs cycle)	8	8	100
Geodia parva	M00008	Entner-Doudoroff pathway, glucose-6P => glyceraldehyde-3P + pyruvate	4	4	100
Geodia parva	M00672	Penicillin biosynthesis, aminoadipate + cycteine + valine => penicillin	3	3	100
Geodia parva	M00673	Cephamycin C biosynthesis, aminoadipate + cycteine + valine => cephamycin C	8	8	100
Geodia parva	M00670	Mce transport system	1	1	100
Geodia parva	M00778	Type II polyketide backbone biosynthesis, acyl-CoA + malonyl-CoA => polyketide	2	2	100
Geodia parva	M00676	PI3K-Akt signaling	5	5	100
Geodia parva	M00677	Wnt signaling	6	6	100
Geodia parva	M00674	Clavaminate biosynthesis, arginine + glyceraldehyde-3P => clavaminate	4	4	100
Geodia parva	M00675	Carbapenem-3-carboxylate biosynthesis, pyrroline-5-carboxylate + malonyl-CoA => carbapenem-3-carboxylate	3	3	100
Geodia parva	M00773	Tylosin biosynthesis, methylmalonyl-CoA + malonyl-CoA => tylactone => tylosin	8	8	100
Geodia parva	M00772	HupT-HupR (hydrogenase synthesis regulation) two-component regulatory system	2	2	100
Geodia parva	M00678	Hedgehog signaling	5	5	100
Geodia parva	M00679	BMP signaling	3	3	100
Geodia parva	M00777	Avermectin biosynthesis, 2-methylbutanoyl-CoA/isobutyryl-CoA => 6,8a-Seco-6,8a-deoxy-5-oxoavermectin 1a/1b aglycone => avermectin A1a/B1a/A1b/B1b	5	5	100
Geodia parva	M00776	Pikromycin/methymycin biosynthesis, methylmalonyl-CoA + malonyl-CoA => narbonolide/10-deoxymethynolide => pikromycin/methymycin	4	4	100
Geodia parva	M00775	Oleandomycin biosynthesis, malonyl-CoA + methylmalonyl-CoA => 8,8a-deoxyoleandolide => oleandomycin	5	5	100
Geodia parva	M00774	Erythromycin biosynthesis, propanoyl-CoA + methylmalonyl-CoA => deoxyerythronolide B => erythromycin A/B	6	6	100
Geodia parva	M00579	Phosphate acetyltransferase-acetate kinase pathway, acetyl-CoA => acetate	2	2	100
Geodia parva	M00577	Biotin biosynthesis, BioW pathway, pimelate => pimeloyl-CoA => biotin	5	5	100
Geodia parva	M00576	ETEC pathogenicity signature, heat-labile and heat-stable enterotoxins	2	2	100
Geodia parva	M00571	AlgE-type Mannuronan C-5-Epimerase transport system	1	1	100
Geodia parva	M00570	Isoleucine biosynthesis, threonine => 2-oxobutanoate => isoleucine	5	5	100
Geodia parva	M00573	Biotin biosynthesis, BioI pathway, long-chain-acyl-ACP => pimeloyl-ACP => biotin	5	5	100
Geodia parva	M00572	Pimeloyl-ACP biosynthesis, BioC-BioH pathway, malonyl-ACP => pimeloyl-ACP	6	6	100
Geodia parva	M00733	GraS-GraR (cationic antimicrobial peptide transport) two-component regulatory system	2	2	100
Geodia parva	M00732	Cationic antimicrobial peptide transport system	1	1	100
Geodia parva	M00159	V/A-type ATPase, prokaryotes	1	1	100
Geodia parva	M00158	F-type ATPase, eukaryotes	1	1	100
Geodia parva	M00138	Flavonoid biosynthesis, naringenin => pelargonidin	3	3	100
Geodia parva	M00135	GABA biosynthesis, eukaryotes, putrescine => GABA	3	3	100
Geodia parva	M00134	Polyamine biosynthesis, arginine => ornithine => putrescine	2	2	100
Geodia parva	M00137	Flavanone biosynthesis, phenylalanine => naringenin	5	5	100
Geodia parva	M00136	GABA biosynthesis, prokaryotes, putrescine => GABA	4	4	100
Geodia parva	M00131	Inositol phosphate metabolism, Ins(1,3,4,5)P4 => Ins(1,3,4)P3 => myo-inositol	4	4	100
Geodia parva	M00130	Inositol phosphate metabolism, PI=> PIP2 => Ins(1,4,5)P3 => Ins(1,3,4,5)P4	4	4	100
Geodia parva	M00133	Polyamine biosynthesis, arginine => agmatine => putrescine => spermidine	4	4	100
Geodia parva	M00132	Inositol phosphate metabolism, Ins(1,3,4)P3 => phytate	3	3	100
Geodia parva	M00708	Multidrug resistance, PatAB transporter	1	1	100
Geodia parva	M00709	Macrolide resistance, MacAB-TolC transporter	3	3	100
Geodia parva	M00706	Multidrug resistance, EfrAB transporter	1	1	100
Geodia parva	M00707	Multidrug resistance, MdlAB/SmdAB transporter	1	1	100
Geodia parva	M00701	Multidrug resistance, efflux pump EmrAB	2	2	100
Geodia parva	M00739	Cationic peptide transport system	1	1	100
Geodia parva	M00738	Bacitracin resistance, BceAB transporter	3	3	100
Geodia parva	M00151	Cytochrome bc1 complex respiratory unit	1	1	100
Geodia parva	M00449	CreC-CreB (phosphate regulation) two-component regulatory system	2	2	100
Geodia parva	M00150	Fumarate reductase, prokaryotes	1	1	100
Geodia parva	M00448	CssS-CssR (secretion stress response) two-component regulatory system	2	2	100
Geodia parva	M00180	RNA polymerase II, eukaryotes	1	1	100
Geodia parva	M00228	Putative glutamine transport system	1	1	100
Geodia parva	M00182	RNA polymerase I, eukaryotes	1	1	100
Geodia parva	M00183	RNA polymerase, bacteria	1	1	100
Geodia parva	M00184	RNA polymerase, archaea	1	1	100
Geodia parva	M00185	Sulfate transport system	1	1	100
Geodia parva	M00186	Tungstate transport system	1	1	100
Geodia parva	M00221	Putative simple sugar transport system	1	1	100
Geodia parva	M00220	Rhamnose transport system	1	1	100
Geodia parva	M00223	Phosphonate transport system	1	1	100
Geodia parva	M00222	Phosphate transport system	1	1	100
Geodia parva	M00225	Lysine/arginine/ornithine transport system	1	1	100
Geodia parva	M00224	Fluoroquinolone transport system	1	1	100
Geodia parva	M00227	Glutamine transport system	1	1	100
Geodia parva	M00226	Histidine transport system	1	1	100
Geodia parva	M00795	dTDP-beta-L-noviose biosynthesis	3	3	100
Geodia parva	M00794	dTDP-6-deoxy-D-allose biosynthesis	2	2	100
Geodia parva	M00818	FusK-FusR (virulence regulation) two-component regulatory system	2	2	100
Geodia parva	M00819	Pentalenolactone biosynthesis, farnesyl-PP => pentalenolactone	7	7	100
Geodia parva	M00791	Manganese/zinc transport system	1	1	100
Geodia parva	M00790	Pyrrolnitrin biosynthesis, tryptophan => pyrrolnitrin	4	4	100
Geodia parva	M00793	dTDP-L-rhamnose biosynthesis	4	4	100
Geodia parva	M00792	Manganese/zinc transport system	1	1	100
Geodia parva	M00812	AgrC2-AgrA2 (virulence regulation) two-component regulatory system	2	2	100
Geodia parva	M00768	Multidrug resistance, efflux pump GesABC	2	2	100
Geodia parva	M00810	Nicotine degradation, pyridine pathway, nicotine => 2,6-dihydroxypyridine/succinate semialdehyde	4	4	100
Geodia parva	M00811	Nicotine degradation, pyrrolidine pathway, nicotine => succinate semialdehyde	4	4	100
Geodia parva	M00799	dTDP-L-oleandrose biosynthesis	5	5	100
Geodia parva	M00798	dTDP-L-mycarose biosynthesis	5	5	100
Geodia parva	M00814	Acarbose biosynthesis, sedoheptulopyranose-7P => acarbose	8	8	100
Geodia parva	M00308	Semi-phosphorylative Entner-Doudoroff pathway, gluconate => glycerate-3P	4	4	100
Geodia parva	M00355	Spliceosome, 35S U5-snRNP	1	1	100
Geodia parva	M00354	Spliceosome, U4/U6.U5 tri-snRNP	1	1	100
Geodia parva	M00357	Methanogenesis, acetate => methane	5	5	100
Geodia parva	M00356	Methanogenesis, methanol => methane	3	3	100
Geodia parva	M00351	Spliceosome, U1-snRNP	1	1	100
Geodia parva	M00350	Capsaicin biosynthesis, L-Phenylalanine => Capsaicin	4	4	100
Geodia parva	M00353	Spliceosome, Prp19/CDC5L complex	1	1	100
Geodia parva	M00352	Spliceosome, U2-snRNP	1	1	100
Geodia parva	M00452	CusS-CusR (copper tolerance) two-component regulatory system	2	2	100
Geodia parva	M00453	QseC-QseB (quorum sensing) two-component regulatory system	2	2	100
Geodia parva	M00450	BaeS-BaeR (envelope stress response) two-component regulatory system	2	2	100
Geodia parva	M00451	BasS-BasR (antimicrobial peptide resistance) two-component regulatory system	2	2	100
Geodia parva	M00359	Aminoacyl-tRNA biosynthesis, eukaryotes	20	20	100
Geodia parva	M00358	Coenzyme M biosynthesis	4	4	100
Geodia parva	M00454	KdpD-KdpE (potassium transport) two-component regulatory system	2	2	100
Geodia parva	M00455	TorS-TorR (TMAO respiration) two-component regulatory system	2	2	100
Geodia parva	M00762	Copper-processing system	1	1	100
Geodia parva	M00763	Ornithine biosynthesis, mediated by LysW, glutamate => ornithine	6	6	100
Geodia parva	M00250	Lipopolysaccharide transport system	1	1	100
Geodia parva	M00251	Teichoic acid transport system	1	1	100
Geodia parva	M00531	Assimilatory nitrate reduction, nitrate => ammonia	2	2	100
Geodia parva	M00530	Dissimilatory nitrate reduction, nitrate => ammonia	2	2	100
Geodia parva	M00533	Homoprotocatechuate degradation, homoprotocatechuate => 2-oxohept-3-enedioate	4	4	100
Geodia parva	M00532	Photorespiration	10	10	100
Geodia parva	M00535	Isoleucine biosynthesis, pyruvate => 2-oxobutanoate	3	3	100
Geodia parva	M00534	Naphthalene degradation, naphthalene => salicylate	6	6	100
Geodia parva	M00537	Xylene degradation, xylene => methylbenzoate	3	3	100
Geodia parva	M00619	Xylobiose transport system	1	1	100
Geodia parva	M00539	Cumate degradation, p-cumate => 2-oxopent-4-enoate + 2-methylpropanoate	5	5	100
Geodia parva	M00538	Toluene degradation, toluene => benzoate	3	3	100
Geodia parva	M00171	C4-dicarboxylic acid cycle, NAD - malic enzyme type	7	7	100
Geodia parva	M00170	C4-dicarboxylic acid cycle, phosphoenolpyruvate carboxykinase type	4	4	100
Geodia parva	M00173	Reductive citrate cycle (Arnon-Buchanan cycle)	10	10	100
Geodia parva	M00172	C4-dicarboxylic acid cycle, NADP - malic enzyme type	4	4	100
Geodia parva	M00175	Nitrogen fixation, nitrogen => ammonia	1	1	100
Geodia parva	M00174	Methane oxidation, methanotroph, methane => formaldehyde	2	2	100
Geodia parva	M00177	Ribosome, eukaryotes	1	1	100
Geodia parva	M00176	Assimilatory sulfate reduction, sulfate => H2S	3	3	100
Geodia parva	M00179	Ribosome, archaea	1	1	100
Geodia parva	M00178	Ribosome, bacteria	1	1	100
Geodia parva	M00078	Heparan sulfate degradation	8	8	100
Geodia parva	M00079	Keratan sulfate degradation	4	4	100
Geodia parva	M00740	Methylaspartate cycle	11	11	100
Geodia parva	M00741	Propanoyl-CoA metabolism, propanoyl-CoA => succinyl-CoA	3	3	100
Geodia parva	M00747	Bacitracin transport system	1	1	100
Geodia parva	M00070	Glycosphingolipid biosynthesis, lacto-series, LacCer => Lc4Cer	2	2	100
Geodia parva	M00071	Glycosphingolipid biosynthesis, neolacto-series, LacCer => nLc4Cer	2	2	100
Geodia parva	M00072	N-glycosylation by oligosaccharyltransferase	1	1	100
Geodia parva	M00073	N-glycan precursor trimming	3	3	100
Geodia parva	M00074	N-glycan biosynthesis, high-mannose type	6	6	100
Geodia parva	M00075	N-glycan biosynthesis, complex type	9	9	100
Geodia parva	M00076	Dermatan sulfate degradation	5	5	100
Geodia parva	M00077	Chondroitin sulfate degradation	4	4	100
Geodia parva	M00584	Acetoin utilization transport system	1	1	100
Geodia parva	M00585	L-Cystine transport system	1	1	100
Geodia parva	M00586	Putative amino-acid transport system	1	1	100
Geodia parva	M00587	Arginine/lysine/histidine/glutamine transport system	1	1	100
Geodia parva	M00580	Pentose phosphate pathway, archaea, fructose 6P => ribose 5P	2	2	100
Geodia parva	M00581	Biotin transport system	1	1	100
Geodia parva	M00582	Energy-coupling factor transport system	1	1	100
Geodia parva	M00583	Putative peptide transport system	1	1	100
Geodia parva	M00624	Terephthalate degradation, terephthalate => 3,4-dihydroxybenzoate	2	2	100
Geodia parva	M00589	Putative lysine transport system	1	1	100
Geodia parva	M00623	Phthalate degradation, phthalate => protocatechuate	3	3	100
Geodia parva	M00622	Nicotinate degradation, nicotinate => fumarate	6	6	100
Geodia parva	M00846	Siroheme biosynthesis, glutamate => siroheme	7	7	100
Geodia parva	M00370	Glucosinolate biosynthesis, tryptophan => glucobrassicin	5	5	100
Geodia parva	M00382	SCF-FBS complex	1	1	100
Geodia parva	M00229	Arginine transport system	1	1	100
Geodia parva	M00380	SCF-BTRC complex	1	1	100
Geodia parva	M00381	SCF-SKP2 complex	1	1	100
Geodia parva	M00386	Cul4-DDB1-CSA complex	1	1	100
Geodia parva	M00387	SCF-FBW7 complex	1	1	100
Geodia parva	M00384	Cul3-SPOP complex	1	1	100
Geodia parva	M00181	RNA polymerase III, eukaryotes	1	1	100
Geodia parva	M00388	ECS complex	1	1	100
Geodia parva	M00389	APC/C complex	1	1	100
Geodia parva	M00690	MAPK (ERK5) signaling	3	3	100
Geodia parva	M00188	NitT/TauT family transport system	1	1	100
Geodia parva	M00692	Cell cycle - G1/S transition	1	1	100
Geodia parva	M00693	Cell cycle - G2/M transition	1	1	100
Geodia parva	M00694	cGMP signaling	2	2	100
Geodia parva	M00695	cAMP signaling	3	3	100
Geodia parva	M00699	Multidrug resistance, efflux pump AmeABC	2	2	100
Geodia parva	M00498	NtrY-NtrX (nitrogen regulation) two-component regulatory system	2	2	100
Geodia parva	M00499	HydH-HydG (metal tolerance) two-component regulatory system	2	2	100
Geodia parva	M00496	ComD-ComE (competence) two-component regulatory system	2	2	100
Geodia parva	M00497	GlnL-GlnG (nitrogen regulation) two-component regulatory system	2	2	100
Geodia parva	M00494	NatK-NatR (sodium extrusion) two-component regulatory system	2	2	100
Geodia parva	M00495	AgrC-AgrA (exoprotein synthesis) two-component regulatory system	2	2	100
Geodia parva	M00492	LytS-LytR two-component regulatory system	2	2	100
Geodia parva	M00493	AlgZ-AlgR (alginate production) two-component regulatory system	2	2	100
Geodia parva	M00490	MalK-MalR (malate transport) two-component regulatory system	2	2	100
Geodia parva	M00491	arabinogalactan oligomer/maltooligosaccharide transport system	1	1	100
Geodia parva	M00319	Manganese/zinc/iron transport system	1	1	100
Geodia parva	M00318	Iron/zinc/manganese/copper transport system	1	1	100
Geodia parva	M00252	Lipooligosaccharide transport system	1	1	100
Geodia parva	M00253	Sodium transport system	1	1	100
Geodia parva	M00254	ABC-2 type transport system	1	1	100
Geodia parva	M00255	Lipoprotein-releasing system	1	1	100
Geodia parva	M00256	Cell division transport system	1	1	100
Geodia parva	M00257	Hemin transport system	1	1	100
Geodia parva	M00258	Putative ABC transport system	1	1	100
Geodia parva	M00259	Heme transport system	1	1	100
Geodia parva	M00315	Uncharacterized ABC transport system	1	1	100
Geodia parva	M00314	Bacitracin transport system	1	1	100
Geodia parva	M00317	Manganese/iron transport system	1	1	100
Geodia parva	M00316	Manganese transport system	1	1	100
Geodia parva	M00844	Arginine biosynthesis, ornithine => arginine	3	3	100
Geodia parva	M00796	dTDP-D-mycaminose biosynthesis	3	3	100
Geodia parva	M00843	L-threo-Tetrahydrobiopterin biosynthesis, GTP => L-threo-BH4	3	3	100
Geodia parva	M00842	Tetrahydrobiopterin biosynthesis, GTP => BH4	3	3	100
Geodia parva	M00849	C5 isoprenoid biosynthesis, mevalonate pathway, archaea	6	6	100
Geodia parva	M00813	Lantibiotic transport system	1	1	100
Geodia parva	M00405	THC complex	1	1	100
Geodia parva	M00404	COPII complex	1	1	100
Geodia parva	M00407	SCF-CDC4 complex	1	1	100
Geodia parva	M00406	TREX complex	1	1	100
Geodia parva	M00401	Sec61 complex	1	1	100
Geodia parva	M00400	p97-Ufd1-Npl4 complex	1	1	100
Geodia parva	M00403	HRD1/SEL1 ERAD complex	1	1	100
Geodia parva	M00402	Translocon-associated protein (TRAP) complex	1	1	100
Geodia parva	M00816	NisK-NisR (lantibiotic biosynthesis) two-component regulatory system	2	2	100
Geodia parva	M00409	ESCRT-I complex	1	1	100
Geodia parva	M00408	ESCRT-0 complex	1	1	100
Geodia parva	M00817	Lantibiotic transport system	1	1	100
Geodia parva	M00815	Validamycin A biosynthesis, sedoheptulopyranose-7P => validamycin A	9	9	100
Geodia parva	M00038	Tryptophan metabolism, tryptophan => kynurenine => 2-aminomuconate	7	7	100
Geodia parva	M00039	Monolignol biosynthesis, phenylalanine/tyrosine => monolignol	10	10	100
Geodia parva	M00034	Methionine salvage pathway	8	8	100
Geodia parva	M00035	Methionine degradation	4	4	100
Geodia parva	M00036	Leucine degradation, leucine => acetoacetate + acetyl-CoA	6	6	100
Geodia parva	M00037	Melatonin biosynthesis, tryptophan => serotonin => melatonin	4	4	100
Geodia parva	M00030	Lysine biosynthesis, AAA pathway, 2-oxoglutarate => 2-aminoadipate => lysine	8	8	100
Geodia parva	M00031	Lysine biosynthesis, mediated by LysW, 2-aminoadipate => lysine	6	6	100
Geodia parva	M00032	Lysine degradation, lysine => saccharopine => acetoacetyl-CoA	7	7	100
Geodia parva	M00033	Ectoine biosynthesis, aspartate => ectoine	5	5	100
Geodia parva	M00661	Paspaline biosynthesis, geranylgeranyl-PP + indoleglycerol phosphate => paspaline	3	3	100
Geodia parva	M00663	SsrA-SsrB two-component regulatory system	2	2	100
Geodia parva	M00662	Hk1-Rrp1 (glycerol uptake and utilization) two-component regulatory system	2	2	100
Geodia parva	M00667	Tetracycline resistance, efflux pump	2	2	100
Geodia parva	M00669	gamma-Hexachlorocyclohexane transport system	1	1	100
Geodia parva	M00668	Tetracycline resistance, TetA transporter	2	2	100
Geodia parva	M00112	Tocopherol/tocotorienol biosynthesis	4	4	100
Geodia parva	M00548	Benzene degradation, benzene => catechol	1	1	100
Geodia parva	M00549	Nucleotide sugar biosynthesis, glucose => UDP-glucose	3	3	100
Geodia parva	M00540	Benzoate degradation, cyclohexanecarboxylic acid =>pimeloyl-CoA	5	5	100
Geodia parva	M00541	Benzoyl-CoA degradation, benzoyl-CoA => 3-hydroxypimeloyl-CoA	4	4	100
Geodia parva	M00543	Biphenyl degradation, biphenyl => 2-oxopent-4-enoate + benzoate	4	4	100
Geodia parva	M00544	Carbazole degradation, carbazole => 2-oxopent-4-enoate + anthranilate	3	3	100
Geodia parva	M00545	Trans-cinnamate degradation, trans-cinnamate => acetyl-CoA	6	6	100
Geodia parva	M00546	Purine degradation, xanthine => urea	5	5	100
Geodia parva	M00547	Benzene/toluene degradation, benzene => catechol / toluene => 3-methylcatechol	2	2	100
Geodia parva	M00108	C21-Steroid hormone biosynthesis, progesterone => corticosterone/aldosterone	3	3	100
Geodia parva	M00109	C21-Steroid hormone biosynthesis, progesterone => cortisol/cortisone	4	4	100
Geodia parva	M00119	Pantothenate biosynthesis, valine/L-aspartate => pantothenate	5	5	100
Geodia parva	M00100	Sphingosine degradation	2	2	100
Geodia parva	M00101	Cholesterol biosynthesis, squalene 2,3-epoxide => cholesterol	10	10	100
Geodia parva	M00102	Ergocalciferol biosynthesis	5	5	100
Geodia parva	M00103	Cholecalciferol biosynthesis	2	2	100
Geodia parva	M00104	Bile acid biosynthesis, cholesterol => cholate/chenodeoxycholate	12	12	100
Geodia parva	M00106	Conjugated bile acid biosynthesis, cholate => taurocholate/glycocholate	2	2	100
Geodia parva	M00107	Steroid hormone biosynthesis, cholesterol => prognenolone => progesterone	2	2	100
Geodia parva	M00719	Ihk-Irr (virulence regulation) two-component regulatory system	2	2	100
Geodia parva	M00715	Lincosamide resistance, efflux pump LmrB	2	2	100
Geodia parva	M00717	Multidrug resistance, efflux pump NorA	2	2	100
Geodia parva	M00716	ArlS-ArlR (virulence regulation) two-component regulatory system	2	2	100
Geodia parva	M00711	Multidrug resistance, efflux pump MdtIJ	1	1	100
Geodia parva	M00710	Multidrug resistance, efflux pump EbrAB	1	1	100
Geodia parva	M00713	Fluoroquinolone resistance, efflux pump LfrA	2	2	100
Geodia parva	M00712	Multidrug resistance, efflux pump YkkCD	1	1	100
Geodia parva	M00481	LiaS-LiaR (cell wall stress response) two-component regulatory system	2	2	100
Geodia parva	M00214	Methyl-galactoside transport system	1	1	100
Geodia parva	M00215	D-Xylose transport system	1	1	100
Geodia parva	M00216	Multiple sugar transport system	1	1	100
Geodia parva	M00217	D-Allose transport system	1	1	100
Geodia parva	M00210	Phospholipid transport system	1	1	100
Geodia parva	M00211	Putative ABC transport system	1	1	100
Geodia parva	M00212	Ribose transport system	1	1	100
Geodia parva	M00213	L-Arabinose transport system	1	1	100
Geodia parva	M00063	CMP-KDO biosynthesis	4	4	100
Geodia parva	M00218	Fructose transport system	1	1	100
Geodia parva	M00219	AI-2 transport system	1	1	100
Geodia parva	M00480	VraS-VraR (cell-wall peptidoglycan synthesis) two-component regulatory system	2	2	100
Geodia parva	M00199	L-Arabinose/lactose transport system	1	1	100
Geodia parva	M00198	Putative sn-glycerol-phosphate transport system	1	1	100
Geodia parva	M00197	Putative fructooligosaccharide transport system	1	1	100
Geodia parva	M00196	Raffinose/stachyose/melibiose transport system	1	1	100
Geodia parva	M00194	Maltose/maltodextrin transport system	1	1	100
Geodia parva	M00193	Putative spermidine/putrescine transport system	1	1	100
Geodia parva	M00192	Putative thiamine transport system	1	1	100
Geodia parva	M00191	Thiamine transport system	1	1	100
Geodia parva	M00190	Iron(III) transport system	1	1	100
Geodia parva	M00808	Violacein biosynthesis, tryptophan => violacein	4	4	100
Geodia parva	M00801	dTDP-L-olivose biosynthesis	4	4	100
Geodia parva	M00800	dTDP-L-megosamine biosynthesis	5	5	100
Geodia parva	M00803	dTDP-D-angolosamine biosynthesis	4	4	100
Geodia parva	M00802	dTDP-D-forosamine biosynthesis	5	5	100
Geodia parva	M00805	Staurosporine biosynthesis, tryptophan => staurosporine	7	7	100
Geodia parva	M00804	Complete nitrification, comammox, ammonia => nitrite => nitrate	3	3	100
Geodia parva	M00807	PTS system, galactose-specific II component	1	1	100
Geodia parva	M00770	PfeS-PfeR (enterobactin-dependent iron acquisition) two-component regulatory system	2	2	100
Geodia parva	M00458	ResE-ResD (aerobic and anaerobic respiration) two-component regulatory system	2	2	100
Geodia parva	M00459	VicK-VicR (cell wall metabolism) two-component regulatory system	2	2	100
Geodia parva	M00142	NADH:ubiquinone oxidoreductase, mitochondria	1	1	100
Geodia parva	M00143	NADH dehydrogenase (ubiquinone) Fe-S protein/flavoprotein complex, mitochondria	1	1	100
Geodia parva	M00360	Aminoacyl-tRNA biosynthesis, prokaryotes	18	18	100
Geodia parva	M00361	Nucleotide sugar biosynthesis, eukaryotes	6	6	100
Geodia parva	M00362	Nucleotide sugar biosynthesis, prokaryotes	7	7	100
Geodia parva	M00364	C10-C20 isoprenoid biosynthesis, bacteria	2	2	100
Geodia parva	M00365	C10-C20 isoprenoid biosynthesis, archaea	2	2	100
Geodia parva	M00366	C10-C20 isoprenoid biosynthesis, plants	4	4	100
Geodia parva	M00367	C10-C20 isoprenoid biosynthesis, non-plant eukaryotes	3	3	100
Geodia parva	M00368	Ethylene biosynthesis, methionine => ethylene	3	3	100
Geodia parva	M00369	Cyanogenic glycoside biosynthesis, tyrosine => dhurrin	3	3	100
Geodia parva	M00443	SenX3-RegX3 (phosphate starvation response) two-component regulatory system	2	2	100
Geodia parva	M00442	Putative hydroxymethylpyrimidine transport system	1	1	100
Geodia parva	M00445	EnvZ-OmpR (osmotic stress response) two-component regulatory system	2	2	100
Geodia parva	M00444	PhoQ-PhoP (magnesium transport) two-component regulatory system	2	2	100
Geodia parva	M00447	CpxA-CpxR (envelope stress response) two-component regulatory system	2	2	100
Geodia parva	M00446	RstB-RstA two-component regulatory system	2	2	100
Geodia parva	M00456	ArcB-ArcA (anoxic redox control) two-component regulatory system	2	2	100
Geodia parva	M00457	TctE-TctD (tricarboxylic acid transport) two-component regulatory system	2	2	100
Geodia parva	M00508	PixL-PixGH (positive phototaxis) two-component regulatory system	3	3	100
Geodia parva	M00509	WspE-WspRF (chemosensory) two-component regulatory system	3	3	100
Geodia parva	M00504	DctB-DctD (C4-dicarboxylate transport) two-component regulatory system	2	2	100
Geodia parva	M00505	KinB-AlgB (alginate production) two-component regulatory system	2	2	100
Geodia parva	M00506	CheA-CheYBV (chemotaxis) two-component regulatory system	5	5	100
Geodia parva	M00507	ChpA-ChpB/PilGH (chemosensory) two-component regulatory system	5	5	100
Geodia parva	M0050.0	AtoS-AtoC (cPHB biosynthesis) two-component regulatory system	2	2	100
Geodia parva	M00501	PilS-PilR (type 4 fimbriae synthesis) two-component regulatory system	2	2	100
Geodia parva	M00502	GlrK-GlrR (amino sugar metabolism) two-component regulatory system	2	2	100
Geodia parva	M00503	PgtB-PgtA (phosphoglycerate transport) two-component regulatory system	2	2	100
Geodia parva	M00067	Sulfoglycolipids biosynthesis, ceramide/1-alkyl-2-acylglycerol => sulfatide/seminolipid	2	2	100
Geodia parva	M00066	Lactosylceramide biosynthesis	2	2	100
Geodia parva	M00065	GPI-anchor biosynthesis, core oligosaccharide	8	8	100
Geodia parva	M00064	ADP-L-glycero-D-manno-heptose biosynthesis	5	5	100
Geodia parva	M00148	Succinate dehydrogenase (ubiquinone)	1	1	100
Geodia parva	M00149	Succinate dehydrogenase, prokaryotes	1	1	100
Geodia parva	M00061	D-Glucuronate degradation, D-glucuronate => pyruvate + D-glyceraldehyde 3P	5	5	100
Geodia parva	M00060	Lipopolysaccharide biosynthesis, KDO2-lipid A	9	9	100
Geodia parva	M00144	NADH:quinone oxidoreductase, prokaryotes	1	1	100
Geodia parva	M00145	NAD(P)H:quinone oxidoreductase, chloroplasts and cyanobacteria	1	1	100
Geodia parva	M00146	NADH dehydrogenase (ubiquinone) 1 alpha subcomplex	1	1	100
Geodia parva	M00147	NADH dehydrogenase (ubiquinone) 1 beta subcomplex	1	1	100
Geodia parva	M00140	C1-unit interconversion, prokaryotes	3	3	100
Geodia parva	M00141	C1-unit interconversion, eukaryotes	2	2	100
Geodia parva	M00069	Glycosphingolipid biosynthesis, ganglio series, LacCer => GT3	2	2	100
Geodia parva	M00068	Glycosphingolipid biosynthesis, globo-series, LacCer => Gb4Cer	2	2	100
Geodia parva	M00754	Nisin resistance, phage shock protein homolog LiaH	3	3	100
Geodia parva	M00593	Inositol transport system	1	1	100
Geodia parva	M00592	Inositol transport system	1	1	100
Geodia parva	M00591	Putative xylitol transport system	1	1	100
Geodia parva	M00590	Erythritol transport system	1	1	100
Geodia parva	M00597	Anoxygenic photosystem II	1	1	100
Geodia parva	M00596	Dissimilatory sulfate reduction, sulfate => H2S	3	3	100
Geodia parva	M00595	Thiosulfate oxidation by SOX complex, thiosulfate => sulfate	1	1	100
Geodia parva	M00610	PTS system, D-glucosaminate-specific II component	1	1	100
Geodia parva	M00599	Inositol-phosphate transport system	1	1	100
Geodia parva	M00391	Exosome, eukaryotes	1	1	100
Geodia parva	M00390	Exosome, archaea	1	1	100
Geodia parva	M00393	TRAMP complex	1	1	100
Geodia parva	M00598	Anoxygenic photosystem I	1	1	100
Geodia parva	M00395	Decapping complex	1	1	100
Geodia parva	M00394	RNA degradosome	1	1	100
Geodia parva	M00397	Lsm 1-7 complex	1	1	100
Geodia parva	M00396	Lsm 2-8 complex	1	1	100
Geodia parva	M00399	Cap binding complex	1	1	100
Geodia parva	M00306	PTS system, fructose-specific II-like component	1	1	100
Geodia parva	M00307	Pyruvate oxidation, pyruvate => acetyl-CoA	1	1	100
Geodia parva	M00189	Molybdate transport system	1	1	100
Geodia parva	M00378	F420 biosynthesis	4	4	100
Geodia parva	M00098	Acylglycerol degradation	2	2	100
Geodia parva	M00099	Sphingosine biosynthesis	5	5	100
Geodia parva	M00092	Phosphatidylethanolamine (PE) biosynthesis, ethanolamine => PE	3	3	100
Geodia parva	M00093	Phosphatidylethanolamine (PE) biosynthesis, PA => PS => PE	3	3	100
Geodia parva	M00090	Phosphatidylcholine (PC) biosynthesis, choline => PC	3	3	100
Geodia parva	M00091	Phosphatidylcholine (PC) biosynthesis, PE => PC	1	1	100
Geodia parva	M00096	C5 isoprenoid biosynthesis, non-mevalonate pathway	8	8	100
Geodia parva	M00097	beta-Carotene biosynthesis, GGAP => beta-carotene	6	6	100
Geodia parva	M00094	Ceramide biosynthesis	4	4	100
Geodia parva	M00095	C5 isoprenoid biosynthesis, mevalonate pathway	7	7	100
Geodia parva	M00689	MAPK (p38) signaling	3	3	100
Geodia parva	M00688	MAPK (JNK) signaling	3	3	100
Geodia parva	M00687	MAPK (ERK1/2) signaling	3	3	100
Geodia parva	M00686	Toll-like receptor signaling	8	8	100
Geodia parva	M00685	Apoptotic machinery	3	3	100
Geodia parva	M00684	JAK-STAT signaling	3	3	100
Geodia parva	M00683	Hippo signaling	4	4	100
Geodia parva	M00628	beta-Lactam resistance, AmpC system	4	4	100
Geodia parva	M00681	Activin signaling	3	3	100
Geodia parva	M00680	TGF-beta signaling	3	3	100
Geodia parva	M00324	Dipeptide transport system	1	1	100
Geodia parva	M00325	alpha-Hemolysin/cyclolysin transport system	1	1	100
Geodia parva	M00326	RTX toxin transport system	1	1	100
Geodia parva	M00327	S-Layer protein transport system	1	1	100
Geodia parva	M00320	Lipopolysaccharide export system	1	1	100
Geodia parva	M00321	Bicarbonate transport system	1	1	100
Geodia parva	M00322	Neutral amino acid transport system	1	1	100
Geodia parva	M00323	Urea transport system	1	1	100
Geodia parva	M00485	KinABCDE-Spo0FA (sporulation control) two-component regulatory system	7	7	100
Geodia parva	M00484	YdfH-YdfI two-component regulatory system	2	2	100
Geodia parva	M00487	CitS-CitT (magnesium-citrate transport) two-component regulatory system	2	2	100
Geodia parva	M00486	CitA-CitB (citrate fermentation) two-component regulatory system	2	2	100
Geodia parva	M00328	Hemophore/metalloprotease transport system	1	1	100
Geodia parva	M00329	Multiple protein transport system	1	1	100
Geodia parva	M00483	NreB-NreC (dissimilatory nitrate/nitrite reduction) two-component regulatory system	2	2	100
Geodia parva	M00482	DevS-DevR (redox response) two-component regulatory system	2	2	100
Geodia parva	M00249	Capsular polysaccharide transport system	1	1	100
Geodia parva	M00247	Putative ABC transport system	1	1	100
Geodia parva	M00246	Nickel transport system	1	1	100
Geodia parva	M00245	Cobalt/nickel transport system	1	1	100
Geodia parva	M00244	Putative zinc/manganese transport system	1	1	100
Geodia parva	M00243	Manganese/iron transport system	1	1	100
Geodia parva	M00242	Zinc transport system	1	1	100
Geodia parva	M00241	Vitamin B12 transport system	1	1	100
Geodia parva	M00240	Iron complex transport system	1	1	100
Geodia parva	M00392	Ski complex	1	1	100
Geodia parva	M00430	Exon junction complex (EJC)	1	1	100
Geodia parva	M00432	Leucine biosynthesis, 2-oxoisovalerate => 2-oxoisocaproate	3	3	100
Geodia parva	M00433	Lysine biosynthesis, 2-oxoglutarate => 2-oxoadipate	3	3	100
Geodia parva	M00434	PhoR-PhoB (phosphate starvation response) two-component regulatory system	2	2	100
Geodia parva	M00435	Taurine transport system	1	1	100
Geodia parva	M00436	Sulfonate transport system	1	1	100
Geodia parva	M00437	Phthalate transport system	1	1	100
Geodia parva	M00438	Nitrate/nitrite transport system	1	1	100
Geodia parva	M00439	Oligopeptide transport system	1	1	100
Geodia parva	M00398	Sm core complex	1	1	100
Geodia parva	M00029	Urea cycle	5	5	100
Geodia parva	M00028	Ornithine biosynthesis, glutamate => ornithine	4	4	100
Geodia parva	M00023	Tryptophan biosynthesis, chorismate => tryptophan	3	3	100
Geodia parva	M00022	Shikimate pathway, phosphoenolpyruvate + erythrose-4P => chorismate	4	4	100
Geodia parva	M00021	Cysteine biosynthesis, serine => cysteine	2	2	100
Geodia parva	M00020	Serine biosynthesis, glycerate-3P => serine	3	3	100
Geodia parva	M00027	GABA (gamma-Aminobutyrate) shunt	3	3	100
Geodia parva	M00026	Histidine biosynthesis, PRPP => histidine	6	6	100
Geodia parva	M00025	Tyrosine biosynthesis, chorismate => tyrosine	2	2	100
Geodia parva	M00024	Phenylalanine biosynthesis, chorismate => phenylalanine	2	2	100
Geodia parva	M00555	Betaine biosynthesis, choline => betaine	1	1	100
Geodia parva	M00554	Nucleotide sugar biosynthesis, galactose => UDP-galactose	2	2	100
Geodia parva	M00658	VanS-VanR (actinomycete type vancomycin resistance) two-component regulatory system	2	2	100
Geodia parva	M00552	D-galactonate degradation, De Ley-Doudoroff pathway, D-galactonate => glycerate-3P	5	5	100
Geodia parva	M00551	Benzoate degradation, benzoate => catechol / methylbenzoate => methylcatechol	2	2	100
Geodia parva	M00550	Ascorbate degradation, ascorbate => D-xylulose-5P	5	5	100
Geodia parva	M00654	ParS-ParR (polymyxin-adaptive resistance) two-component regulatory system	2	2	100
Geodia parva	M00655	AdeS-AdeR two-component regulatory system	2	2	100
Geodia parva	M00656	VanS-VanR (VanB type vancomycin resistance) two-component regulatory system	2	2	100
Geodia parva	M00657	VanS-VanR (VanE type vancomycin resistance) two-component regulatory system	2	2	100
Geodia parva	M00280	PTS system, glucitol/sorbitol-specific II component	1	1	100
Geodia parva	M00653	AauS-AauR (acidic amino acids utilization) two-component regulatory system	2	2	100
Geodia parva	M00371	Castasterone biosynthesis, campesterol => castasterone	5	5	100
Geodia parva	M00117	Ubiquinone biosynthesis, prokaryotes, chorismate => ubiquinone	9	9	100
Geodia parva	M00116	Menaquinone biosynthesis, chorismate => menaquinone	6	6	100
Geodia parva	M00115	NAD biosynthesis, aspartate => NAD	5	5	100
Geodia parva	M00114	Ascorbate biosynthesis, plants, glucose-6P => ascorbate	7	7	100
Geodia parva	M00298	Multidrug/hemolysin transport system	1	1	100
Geodia parva	M00299	Spermidine/putrescine transport system	1	1	100
Geodia parva	M00110	C19/C18-Steroid hormone biosynthesis, pregnenolone => androstenedione => estrone	3	3	100
Geodia parva	M00294	DNA polymerase gamma complex	1	1	100
Geodia parva	M00295	BRCA1-associated genome surveillance complex (BASC)	1	1	100
Geodia parva	M00296	BER complex	1	1	100
Geodia parva	M00297	DNA-PK complex	1	1	100
Geodia parva	M00290	Holo-TFIIH complex	1	1	100
Geodia parva	M00291	MRN complex	1	1	100
Geodia parva	M00292	MRX complex	1	1	100
Geodia parva	M00118	Glutathione biosynthesis, glutamate => glutathione	2	2	100
Geodia parva	M00058	Glycosaminoglycan biosynthesis, chondroitin sulfate backbone	2	2	100
Geodia parva	M00059	Glycosaminoglycan biosynthesis, heparan sulfate backbone	5	5	100
Geodia parva	M00056	O-glycan biosynthesis, mucin type core	4	4	100
Geodia parva	M00057	Glycosaminoglycan biosynthesis, linkage tetrasaccharide	4	4	100
Geodia parva	M00055	N-glycan precursor biosynthesis	13	13	100
Geodia parva	M00052	Pyrimidine ribonucleotide biosynthesis, UMP => UDP/UTP,CDP/CTP	3	3	100
Geodia parva	M00053	Pyrimidine deoxyribonuleotide biosynthesis, CDP/CTP => dCDP/dCTP,dTDP/dTTP	8	8	100
Geodia parva	M00050	Guanine ribonucleotide biosynthesis IMP => GDP,GTP	4	4	100
Geodia parva	M00051	Uridine monophosphate biosynthesis, glutamine (+ PRPP) => UMP	3	3	100
Geodia parva	M00728	Cationic antimicrobial peptide (CAMP) resistance, envelope protein folding and degrading factors DegP and DsbA	3	3	100
Geodia parva	M00729	Fluoroquinolone resistance, gyrase-protecting protein Qnr	3	3	100
Geodia parva	M00720	Multidrug resistance, efflux pump VexEF-TolC	1	1	100
Geodia parva	M00721	Cationic antimicrobial peptide (CAMP) resistance, arnBCADTEF operon	2	2	100
Geodia parva	M00722	Cationic antimicrobial peptide (CAMP) resistance, ethanolaminephosphotransferase EptA	3	3	100
Geodia parva	M00724	Cationic antimicrobial peptide (CAMP) resistance, palmitoyl transferase PagP	3	3	100
Geodia parva	M00727	Cationic antimicrobial peptide (CAMP) resistance, N-acetylmuramoyl-L-alanine amidase AmiA and AmiC	3	3	100
Geodia parva	M00203	Glucose/arabinose transport system	1	1	100
Geodia parva	M00202	Oligogalacturonide transport system	1	1	100
Geodia parva	M00201	alpha-Glucoside transport system	1	1	100
Geodia parva	M0020.0	Putative sorbitol/mannitol transport system	1	1	100
Geodia parva	M00207	Putative multiple sugar transport system	1	1	100
Geodia parva	M00206	Cellobiose transport system	1	1	100
Geodia parva	M00205	N-Acetylglucosamine transport system	1	1	100
Geodia parva	M00204	Trehalose/maltose transport system	1	1	100
Geodia parva	M00209	Osmoprotectant transport system	1	1	100
Geodia parva	M00208	Glycine betaine/proline transport system	1	1	100
Geodia parva	M00830	Neocarzinostatin naphthoate moiety biosynthesis, malonyl-CoA => 2-hydroxy-5-methyl-1-naphthoate => 2-hydroxy-7-methoxy-5-methyl-1-naphthoyl-CoA	4	4	100
Geodia parva	M00780	Tetracycline/oxytetracycline biosynthesis, pretetramide => tetracycline/oxytetracycline	6	7	85.71
Geodia parva	M00845	Arginine biosynthesis, glutamate => acetylcitrulline => arginine	6	7	85.71
Geodia parva	M00835	Pyocyanine biosynthesis, chorismate => pyocyanine	6	7	85.71
Geodia parva	M00841	Tetrahydrofolate biosynthesis, mediated by PTPS, GTP => THF	5	6	83.33
Geodia parva	M00823	Chlortetracycline biosynthesis, pretetramide => chlortetracycline	6	8	75
Geodia parva	M00856	Salmonella enterica pathogenicity signature, typhoid toxin	3	4	75
Geodia parva	M00723	Cationic antimicrobial peptide (CAMP) resistance, ethanolaminephosphotransferase EptB	3	4	75
Geodia parva	M00840	Tetrahydrofolate biosynthesis, mediated by ribA and trpF, GTP => THF	4	6	66.67
Geodia parva	M00788	Terpentecin biosynthesis, GGAP => terpentecin	1	2	50
Geodia parva	M00825	10-membered enediyne core biosynthesis, malonyl-CoA => 3-hydroxyhexadeca-4,6,8,10,12,14-hexaenoyl-ACP => 10-membered enediyne core	1	2	50
Geodia parva	M00824	9-membered enediyne core biosynthesis, malonyl-CoA => 3-hydroxyhexadeca-4,6,8,10,12,14-hexaenoyl-ACP => 9-membered enediyne core	1	2	50
Geodia parva	M00839	PdtaS-PdtaR two-component regulatory system	1	2	50
Geodia parva	M00829	3,6-Dimethylsalicylyl-CoA biosynthesis, malonyl-CoA => 6-methylsalicylate => 3,6-dimethylsalicylyl-CoA	1	3	33.33
Geodia parva	M00832	Kedarcidin 2-aza-3-chloro-beta-tyrosine moiety biosynthesis, azatyrosine => 2-aza-3-chloro-beta-tyrosyl-PCP	1	5	20
Geodia parva	M00827	C-1027 beta-amino acid moiety biosynthesis, tyrosine => 3-chloro-4,5-dihydroxy-beta-phenylalanyl-PCP	1	6	16.67
Geodia parva	M00826	C-1027 benzoxazolinate moiety biosynthesis, chorismate => benzoxazolinyl-CoA	1	6	16.67
Geodia parva	M00860	Bacillus anthracis pathogenicity signature, polyglutamic acid capsule biosynthesis	1	7	14.29
Geodia parva	M00272	PTS system, beta-glucoside (arbutin/salicin/cellobiose)-specific II component	0	1	0
Geodia parva	M00153	Cytochrome bd ubiquinol oxidase	0	1	0
Geodia parva	M00282	PTS system, D-glucosamine-specific II component	0	1	0
Geodia parva	M00281	PTS system, lactose-specific II component	0	1	0
Geodia parva	M00822	Multidrug resistance, efflux pump MexMN-OprM	0	1	0
Geodia parva	M00821	Multidrug resistance, efflux pump TriABC-TolC	0	1	0
Geodia parva	M00828	Maduropeptin beta-hydroxy acid moiety biosynthesis, tyrosine => 3-(2-chloro-3-hydroxy-4-methoxyphenyl)-3-hydroxypropanoyl-PCP	0	5	0
Geodia parva	M00303	PTS system, N-acetylmuramic acid-specific II component	0	1	0
Geodia parva	M00268	PTS system, alpha-glucoside-specific II component	0	1	0
Geodia parva	M00305	PTS system, 2-O-A-mannosyl-D-glycerate-specific II component	0	1	0
Geodia parva	M00857	Salmonella enterica pathogenicity signature, Vi antigen	0	7	0
Geodia parva	M00853	ETEC pathogenicity signature, colonization factors	0	4	0
Geodia parva	M00858	Vi polysaccharide transport system	0	1	0
Geodia parva	M00847	Heme biosynthesis, archaea, siroheme => heme	0	3	0
Geodia parva	M00848	Aurachin biosynthesis, anthranilate => aurachin A	0	8	0
Geodia parva	M00809	PTS system, glucose-specific II component	0	1	0
Geodia parva	M00806	PTS system, maltose-specific II component	0	1	0
Geodia parva	M00266	PTS system, maltose/glucose-specific II component	0	1	0
Geodia parva	M00834	Calicheamicin orsellinate moiety biosynthesis, malonyl-CoA => orsellinate-ACP => 5-iodo-2,3-dimethoxyorsellinate-ACP	0	5	0
Geodia parva	M00836	Coenzyme F430 biosynthesis, sirohydrochlorin => coenzyme F430	0	4	0
Geodia parva	M00837	Prodigiosin biosynthesis, L-proline => prodigiosin	0	10	0
Geodia parva	M00831	Kedarcidin 2-hydroxynaphthoate moiety biosynthesis, malonyl-CoA => 3,6,8-trihydroxy-2-naphthoate => 3-hydroxy-7,8-dimethoxy-6-isopropoxy-2-naphthoyl-CoA	0	5	0
Geodia parva	M00833	Calicheamicin biosynthesis, calicheamicinone => calicheamicin	0	10	0
Geodia parva	M00838	Undecylprodigiosin biosynthesis, L-proline => undecylprodigiosin	0	10	0
