# Supplementary material for: Giant sponge grounds of Central Arctic seamounts are associated with extinct seep life
Source: Nat Commun. 2022 Feb 8;13:638. doi: 10.1038/s41467-022-28129-7 (PMC8826442; doi:10.1038/s41467-022-28129-7)
Supplement: Supplementary file 5 — Supplementary Dataset 2 [file 41467_2022_28129_MOESM5_ESM.xlsx]

## Sheet: Hoja1
Supplementary Data 2: Expression of bacterial and archaeal carbon fixation pathways in the G. parva metatranscriptome
Pathway	KO	Name	Definition	Average expression
Reductive citrate cycle (Arnon-Buchanan cycle. KEGG module M00173)	K00024	Mdh	Malate dehydrogenase [EC:1.1.1.37]	4.52
	K00031	IDH1. IDH2. icd	Isocitrate dehydrogenase [EC:1.1.1.42]	5.52
	K00169	porA	Pyruvate ferredoxin oxidoreductase alpha subunit [EC:1.2.7.1]	12.66
	K00170	porB	Pyruvate ferredoxin oxidoreductase beta subunit [EC:1.2.7.1]	7.69
	K00171	porD	Pyruvate ferredoxin oxidoreductase delta subunit [EC:1.2.7.1]	8.94
	K00172	porC. porG	Pyruvate ferredoxin oxidoreductase gamma subunit [EC:1.2.7.1]	0.90
	K00174	korA. oorA. oforA	2-oxoglutarate/2-oxoacid ferredoxin oxidoreductase subunit alpha [EC:1.2.7.3 1.2.7.11]	20.35
	K00175	korB. oorB. oforB	2-oxoglutarate/2-oxoacid ferredoxin oxidoreductase subunit beta [EC:1.2.7.3 1.2.7.11]	23.86
	K00239	sdhA. frdA	succinate dehydrogenase / fumarate reductase. flavoprotein subunit [EC:1.3.5.1 1.3.5.4]	5.82
	K00240	sdhB. frdB	succinate dehydrogenase / fumarate reductase. iron-sulfur subunit [EC:1.3.5.1 1.3.5.4]	6.19
	K00244	frdA	fumarate reductase flavoprotein subunit [EC:1.3.5.4]	0.08
	K00245	frdB	fumarate reductase iron-sulfur subunit [EC:1.3.5.4]	0.23
	K01006	ppdK	pyruvate. orthophosphate dikinase [EC:2.7.9.1]	4.70
	K01007	pps. ppsA	pyruvate. water dikinase [EC:2.7.9.2]	2.53
	K01595	ppc	phosphoenolpyruvate carboxylase [EC:4.1.1.31]	0.04
	K01676	E4.2.1.2A. fumA. fumB	fumarate hydratase. class I [EC:4.2.1.2]	0.14
	K01677	E4.2.1.2AA. fumA	fumarate hydratase subunit alpha [EC:4.2.1.2]	0.38
	K01678	E4.2.1.2AB. fumB	fumarate hydratase subunit beta [EC:4.2.1.2]	0.50
	K01679	E4.2.1.2B. fumC. FH	fumarate hydratase. class II [EC:4.2.1.2]	2.49
	K01681	ACO. acnA	aconitate hydratase [EC:4.2.1.3]	14.14
	K01902	sucD	succinyl-CoA synthetase alpha subunit [EC:6.2.1.5]	4.58
	K01903	sucC	succinyl-CoA synthetase beta subunit [EC:6.2.1.5]	4.15
	K01960	pycB	pyruvate carboxylase subunit B [EC:6.4.1.1]	0.74
	K03737	por. nifJ	pyruvate-ferredoxin/flavodoxin oxidoreductase [EC:1.2.7.1 1.2.7.-]	0.41
	K18560	frdE	NADH-dependent fumarate reductase subunit E	0.31
Dicarboxylate-hydroxybutyrate cycle (KEGG module M00374)	K00024	Mdh	Malate dehydrogenase [EC:1.1.1.37]	4.52
	K00169	porA	Pyruvate ferredoxin oxidoreductase alpha subunit [EC:1.2.7.1]	12.66
	K00170	porB	Pyruvate ferredoxin oxidoreductase beta subunit [EC:1.2.7.1]	7.69
	K00171	porD	Pyruvate ferredoxin oxidoreductase delta subunit [EC:1.2.7.1]	8.94
	K00172	porC. porG	Pyruvate ferredoxin oxidoreductase gamma subunit [EC:1.2.7.1]	0.90
	K00239	sdhA. frdA	succinate dehydrogenase / fumarate reductase. flavoprotein subunit [EC:1.3.5.1 1.3.5.4]	5.82
	K00240	sdhB. frdB	succinate dehydrogenase / fumarate reductase. iron-sulfur subunit [EC:1.3.5.1 1.3.5.4]	6.19
	K00626	ACAT. atoB	acetyl-CoA C-acetyltransferase [EC:2.3.1.9]	15.20
	K01007	pps. ppsA	pyruvate. water dikinase [EC:2.7.9.2]	2.53
	K01595	ppc	phosphoenolpyruvate carboxylase [EC:4.1.1.31]	0.04
	K01676	E4.2.1.2A. fumA. fumB	fumarate hydratase. class I [EC:4.2.1.2]	0.14
	K01677	E4.2.1.2AA. fumA	fumarate hydratase subunit alpha [EC:4.2.1.2]	0.38
	K01678	E4.2.1.2AB. fumB	fumarate hydratase subunit beta [EC:4.2.1.2]	0.50
	K01902	sucD	succinyl-CoA synthetase alpha subunit [EC:6.2.1.5]	4.58
	K01903	sucC	succinyl-CoA synthetase beta subunit [EC:6.2.1.5]	4.15
	K14465	K14465	succinate semialdehyde reductase (NADPH) [EC:1.1.1.-]	0.03
	K14534	abfD	4-hydroxybutyryl-CoA dehydratase / vinylacetyl-CoA-Delta-isomerase [EC:4.2.1.120 5.3.3.3]	0.07
Hydroxypropionate-hydroxybutylate cycle (KEGG module M00375)	K00626	ACAT. atoB	acetyl-CoA C-acetyltransferase [EC:2.3.1.9]	15.20
	K01848	E5.4.99.2A. mcmA1	methylmalonyl-CoA mutase. N-terminal domain [EC:5.4.99.2]	2.40
	K01849	E5.4.99.2B. mcmA2	methylmalonyl-CoA mutase. C-terminal domain [EC:5.4.99.2]	4.23
	K05606	MCEE. epi	methylmalonyl-CoA/ethylmalonyl-CoA epimerase [EC:5.1.99.1]	7.41
	K14465	K14465	succinate semialdehyde reductase (NADPH) [EC:1.1.1.-]	0.03
	K14534	abfD	4-hydroxybutyryl-CoA dehydratase / vinylacetyl-CoA-Delta-isomerase [EC:4.2.1.120 5.3.3.3]	0.07
	K15019	K15019	3-hydroxypropionyl-coenzyme A dehydratase [EC:4.2.1.116]	0.98
	K15020	K15020	acryloyl-coenzyme A reductase [EC:1.3.1.84]	0.14
3-Hydroxypropionate bi-cycle (KEGG module M00376)	K00239	sdhA. frdA	succinate dehydrogenase / fumarate reductase. flavoprotein subunit [EC:1.3.5.1 1.3.5.4]	5.82
	K00240	sdhB. frdB	succinate dehydrogenase / fumarate reductase. iron-sulfur subunit [EC:1.3.5.1 1.3.5.4]	6.19
	K00241	sdhC. frdC	succinate dehydrogenase / fumarate reductase. cytochrome b subunit	3.90
	K01679	E4.2.1.2B. fumC. FH	fumarate hydratase. class II [EC:4.2.1.2]	2.49
	K01847	MUT	methylmalonyl-CoA mutase [EC:5.4.99.2]	0.01
	K01848	E5.4.99.2A. mcmA1	methylmalonyl-CoA mutase. N-terminal domain [EC:5.4.99.2]	2.40
	K01849	E5.4.99.2B. mcmA2	methylmalonyl-CoA mutase. C-terminal domain [EC:5.4.99.2]	4.23
	K01961	accC	acetyl-CoA carboxylase. biotin carboxylase subunit [EC:6.4.1.2 6.3.4.14]	2.49
	K01962	accA	acetyl-CoA carboxylase carboxyl transferase subunit alpha [EC:6.4.1.2 2.1.3.15]	3.35
	K01963	accD	acetyl-CoA carboxylase carboxyl transferase subunit beta [EC:6.4.1.2 2.1.3.15]	3.68
	K02160	accB. bccP	acetyl-CoA carboxylase biotin carboxyl carrier protein	1.64
	K05606	MCEE. epi	methylmalonyl-CoA/ethylmalonyl-CoA epimerase [EC:5.1.99.1]	7.41
	K09709	meh	3-methylfumaryl-CoA hydratase [EC:4.2.1.153]	0.74
	K15052	K15052	propionyl-CoA carboxylase [EC:6.4.1.3 2.1.3.15]	0.02
Reductive acetyl-CoA pathway (Wood-Ljungdahl pathway. KEGG module M00377)	K00297	metF. MTHFR	methylenetetrahydrofolate reductase (NADPH) [EC:1.5.1.20]	1.56
	K01491	folD	methylenetetrahydrofolate dehydrogenase (NADP+) / methenyltetrahydrofolate cyclohydrolase [EC:1.5.1.5 3.5.4.9]	2.44
	K01938	fhs	formate--tetrahydrofolate ligase [EC:6.3.4.3]	1.27
	K05299	fdhA	formate dehydrogenase (NADP+) alpha subunit [EC:1.17.1.10]	0.73
Phosphate acetyltransferase-acetate kinase pathway (KEGG module M00579)	K00925	ackA	acetate kinase [EC:2.7.2.1]	0.76
	K15024	K15024	putative phosphotransacetylase [EC:2.3.1.8]	6.81
