# Supplementary material for: Giant sponge grounds of Central Arctic seamounts are associated with extinct seep life
Source: Nat Commun. 2022 Feb 8;13:638. doi: 10.1038/s41467-022-28129-7 (PMC8826442; doi:10.1038/s41467-022-28129-7)
Supplement: Supplementary file 6 — Supplementary Dataset 3 [file 41467_2022_28129_MOESM6_ESM.xlsx]

## Sheet: Samples list
Langseth ridge sample list, locations, depths, gears and analyses performed for each samples. BC: box corer; DRG_C: dredge chain bag; ICE: Ice station; MUC: multi corer; MN: multi opening/closing net; NUI_ROV: Nereid under ice _ remotely operated vehicle.
Seamount summits: Karasik Seamount (KM), Central Mount (CM), Northern Mount (NM), central saddle (CS) and Karasik south slope (K slope).
The numbers in parentesis indicate sampling size
		METADATA						ANALYSES
Location	Sample type	Date	Station ID	lat	long	depth	Gear	Bulk isotopes	CSIA	∆14C	Amplicon	Metagenomics	Metatranscriptomic	Comments
Karasik Seamount (KM)	Geodia parva	2016-09-18	PS101/092	86°42.61'N	61°19.56'E	663	BC
	Stelletta rhaphidiophora	2016-09-18	PS101/092	86°42.61'N	61°19.56'E	663	BC	x (1)
	Geodia parva juveniles	2016-09-18	PS101/092	86°42.61'N	61°19.56'E	663	BC	x (1)
	Geodia parva	2016-09-18	PS101/093	86°42.54'N	61°19.80'E	622	BC	x (1)			x (1)	x (1)	x (1)
	Geodia parva	2016-09-18	PS101/094	86°42.54'N	61°20.40'E	699	BC	x (3)	x (2)	x (1)	x (3)	x (3)	x (3)
	Geodia parva juveniles	2016-09-18	PS101/094	86°42.54'N	61°20.40'E	699	BC	x (4)
	Geodia parva	2016-09-22	PS101/123	86°43.83'N	61°36.95'E	651	MUC	x (1)	x (1)
	Geodia parva	2016-10-06	PS101/193	84°44.26'N	61°29.77'E	645	DRG_C	x (1)
	Geodia hentscheli	2016-10-06	PS101/193	84°44.26'N	61°29.77'E	645	DRG_C	x (4)	x (3)
	Stelletta rhaphidiophora	2016-10-06	PS101/193	84°44.26'N	61°29.77'E	645	DRG_C	x (1)	x (1)
	Geodia parva	2016-10-08	PS101/216	86°41.31'N	60°53.18'E	-	NUI ROV	x (1)
	Stelletta rhaphidiophora	2016-10-08	PS101/216	86°41.31'N	60°53.18'E	-	NUI ROV	x (1)	x (1)
	Sediment	2016-09-19	PS101/101	86°42.30'N	61°18.02'E	635	MUC	x (4)
	Sediment	2016-09-19	PS101/102	86°42.68'N	61°19.35'E	643	MUC	x (4)
	Sediment	2016-09-19	PS101/104	86°42.59'N	61°18.62'E	637	MUC	x (5)
	Sediment	2016-09-22	PS101/123	86°43.83'N	61°36.95'E	651	MUC	x (4)		x (1)
	Sediment	2016-09-22	PS101/125	86°43.80'N	61°36.73'E	656	MUC	x (8)
	POM	2016-10-06	PS101/192	86°44.22'N	61°25.27'E	10	CTD	x (1)
	Zooplankton	2016-09-18	PS101/091	86°42.62'N	61°33.19'E	0-800	MN	x (1)
	Zooplankton	2016-09-20	PS101/108	86°43.78'N	61°09.84'E	0-1250	MN	x (1)
	Sea-ice matter	2016-06-23	PS101/128	86°42.52'N	61°11.19'E	0	ICE	x (1)
	Calcareous tubes	2016-09-18	PS101/092	86°42.61'N	61°19.56'E	663	BC	x (2)						Polychaete from white shiny tube, i.e. Serpulidae spp.
	Amphipoda	2016-09-18	PS101/092	86°42.61'N	61°19.56'E	663	BC	x (1)						most dominant species identified on mounts: Pardaliscidae spp., i.e. most likely this species
	Tanaidacea	2016-09-18	PS101/092	86°42.61'N	61°19.56'E	663	BC	x (1)						most dominant species identified on mounts: Cryptocopoides arcticus, i.e. most likely this species, only 1 other species found once
	Bryozoa	2016-09-18	PS101/092	86°42.61'N	61°19.56'E	663	BC	x (1)						cf. Crisiidae sp.
	Bryozoa/Hydrozoa	2016-09-18	PS101/092	86°42.61'N	61°19.56'E	663	BC	x (1)		x (1)
	Chitin tubes	2016-09-18	PS101/092	86°42.61'N	61°19.56'E	663	BC	x (1)						Siboglinidae sp.
	Bryozoa/Hydrozoa	2016-09-18	PS101/093	86°42.54'N	61°19.80'E	641	BC			x (1)
	Bryozoa/Hydrozoa	2016-09-18	PS101/094	86°42.54'N	61°20.40'E	641	BC	x (1)
	Calcareous tubes	2016-09-18	PS101/094	86°42.54'N	61°20.40'E	641	BC	x (2)						Polychaete from white shiny tube, i.e. Serpulidae spp.
	Chitin tubes	2016-09-18	PS101/094	86°42.54'N	61°20.40'E	641	BC	x (2)						Siboglinidae sp.
	Starfish	2016-10-08	PS101/216	86°41.31'N	60°53.18'E	-	NUI ROV	x (1)						gonad and harms were pooled together
	Calcareous tubes	2016-10-08	PS101/216	86°41.31'N	60°53.18'E	-	NUI ROV	x (1)						Polychaete from white shiny tube, i.e. Serpulidae spp.
Central Mount (CM)	Geodia hentscheli	2016-09-27	PS101/154	86°49.54'N	61°50.32'E	795	BC	x (1)	x (1)
	Geodia parva	2016-09-27	PS101/155	86°49.35'N	61°43.69'E	796	BC	x (1)	x (1)		x(1)	x(1)	x(1)
	Sediment	2016-09-27	PS101/151	86°49.76'N	61°46.38'E	860	MUC	x (4)
	Sediment	2016-09-27	PS101/152	86°49.36'N	61°39.17'E	903	MUC	x (4)
	Sediment	2016-10-07	PS101/205	86°49.53'N	61°59.54'E	1183	MUC	x (5)
	POM	2016-09-27	PS101/149	86°47.73'N	61°50.69'E	10	CTD	x (1)
Norther Mount (NM)	Geodia parva	2016-10-06	PS101/194	86°51.22'N	61°34.87'E	732	MUC	x (1)
	Geodia parva	2016-10-06	PS101/195	86°51.59'N	61°37.09'E	638	MUC	x (1)	x (1)
	Geodia parva	2016-10-06	PS101/197	86°51.37'N	61°34.72'E	648	BC	x (2)	x (1)	x (1)	x(2)	x(2)	x(2)
	Geodia hentscheli	2016-10-06	PS101/197	86°51.37'N	61°34.72'E	648	BC	x (1)
	Geodia hentscheli	2016-10-06	PS101/198	86°51.50'N	61°33.81'E	680	BC	x (1)
	Geodia parva	2016-10-06	PS101/200	86°51.49'N	61°35.76'E	685	BC	x (1)	x (1)		x (1)	x (1)	x (1)
	Geodia parva juveniles	2016-10-06	PS101/200	86°51.49'N	61°35.76'E	685	BC				x (1)	x (3)	x (3)
	Geodia hentscheli	2016-10-06	PS101/200	86°51.49'N	61°35.76'E	685	BC	x (1)	x (1)
	Calcareous sponge	2016-10-06	PS101/200	86°51.49'N	61°35.76'E	685	BC	x (1)
	Sediment	2016-10-06	PS101/195	86°51.87'N	61°34.57'E	639	MUC	x (5)		x (1)
	Sediment	2016-10-06	PS101/196	86°51.57'N	61°37.14'E	657	MUC	x (5)
	POM	2016-10-06	PS101/202	86°51.52'N	61°27.68'E	10	CTD	x (1)
	Zooplankton	2016-10-06	PS101/201	86°51.40'N	61°30.05'E	0-725	MN	x (1)
	Chitin tubes	2016-10-06	PS101/196	86°51.59'N	61°37.09'E	657	MUC	x (1)		x (1)				Siboglinidae sp.
	Bryozoa/Hydrozoa	2016-10-06	PS101/196	86°51.59'N	61°37.09'E	657	MUC			x (1)
	Calcareous tubes	2016-10-06	PS101/196	86°51.59'N	61°37.09'E	657	MUC			x (1)				Polychaete from white shiny tube, i.e. Serpulidae spp.
	Limatula hyperborea	2016-10-06	PS101/198	86°51.50' N	61°33.81' E	680	BC			x (1)
	Bryozoa	2016-10-06	PS101/200	86°51.49'N	61°35.76'E	685	BC	x (1)						cf. Crisiidae sp.
Central saddle (CS)	Geodia parva	2016-10-07	PS101/208	86°46.99'N	61°39.73'E	1122	BC	x (2)	x (2)		x(2)	x(2)	x(2)
	Sediment	2016-10-07	PS101/210	86°45.58'N	61°44.12'E	888	MUC	x (4)
	Sediment	2016-10-07	PS101/211	86°45.65'N	61°48.30'E	909	MUC	x (5)
	Sediment	2016-10-07	PS101/212	86°45.91'N	61°46.22'E	957	MUC	x (4)
	POM	2016-10-07	PS101/213	86°46.43'N	61°50.49'E	10	CTD	x (1)
Karasi south slope (K slope)	Zooplankton	2016-10-08	PS101/215	86°40.53'N	60°22.67'E	0-1650	MN	x (1)
	Fecal pellet	2016-10-08	PS101/215	86°40.53'N	60°22.67'E	0-400	MN	x (3)						Oikopleura sp.
