# Supplementary material for: Giant sponge grounds of Central Arctic seamounts are associated with extinct seep life
Source: Nat Commun. 2022 Feb 8;13:638. doi: 10.1038/s41467-022-28129-7 (PMC8826442; doi:10.1038/s41467-022-28129-7)
Supplement: Supplementary file 8 — Source Data [file 41467_2022_28129_MOESM8_ESM.xlsx]

## Sheet: Figure 3
Order	Label	D14C	err.D14C	d13C	err.d13C	d15N	err.d15N	Group	t
0	G. parva	-18	6	-18.4	0.2	8.4	0.8	1	a	14C , 13C this study
1	Sponge bacteria FA iC15:0-PLFA	26	18	-24.3	1.1					14C , 13C, 15N this study
2	Siboglinid tube	-213	7	-19.8	0.3	8.9	1	4	b	14C , 13C, 15N this study
3	Sediment	-490	23	-21.4	1.5	5.9	0.8	5	c	14C , 13C, 15N this study
4	Polychaeta tube	-296	2	-28.6	5.8	11.8	0.7	6	d	14C , 13C, 15N this study
5	Bryozoa skeleton	-245	2	-19.1	5.1	9.5	1.5	7	e	14C , 13C, 15N this study
6	POM	-36	7	-27.4		5.6		8	f	14C CB9, 500m Griffith et al 2012, 13C 15N this study
7	DOM	-406		-22.3		4.6	0.02		g	14C Oden Stn LR12s06, 200 m Druffel et al 2017, 13C Oden Stn LR12s06, 300 m Druffel et al 2017, 15N Benner et al 2005
8	DIC/DIN	34	0.6	0.85		4.7	1			14C Oden Stn LR12s06, 300m, Druffel et al 2017, d13C CB9, 500 m Griffith et al 2012, 15N subsurface Thibodeau et al 2017

## Sheet: Figure 4
Location	Station	Sample ID	Sample type	Sponge Species	δ15N	±SD	δ13C	±SD
KM	PS101/092-1	PS101/092 #1	sponge	SR	8.71499	0.850483	-17.8637	1.06867
KM	PS101/092-1	PS101/092 #1A	sponge	GP (bud)	6.5482		-19.3119
KM	PS101/093-1	PS101/093 #1	sponge	GP	9.69	0.768898	-18.2148	0.0777479
KM	PS101/094-1	PS101/094 #1	sponge	GP	7.88755	0.533138	-18.6322	0.187941
KM	PS101/094-1	PS101/094 #2	sponge	GP	8.6638	0.663591	-18.2633	0.355726
KM	PS101/094-1	PS101/094 #2A	sponge	GP (bud)	7.37405	0.440542	-18.741	0.985683
KM	PS101/094-1	PS101/094 #3	sponge	GP	8.37765	0.281221	-18.4205	0.21605
KM	PS101/094-1	E5	sponge	GP (bud)	6.36673		-18.568
KM	PS101/094-1	E6	sponge	GP (bud)	5.95211		-19.028
KM	PS101/094-1	E7	sponge	GP (bud)	6.69942		-18.706
KM	PS101/123-1	PS101/123 #1	sponge	GP	7.16416	0.473535	-18.4849	0.0170271
KM	PS101/193-1	PS101/193 #1	sponge	GH	8.792	0.45264	-18.0184	0.130024
KM	PS101/193-1	PS101/193 #2	sponge	GH	7.90745	0.160047	-18.483	0.19799
KM	PS101/193-1	PS101/193 #3	sponge	GP	8.80533	0.530975	-18.3097	0.32749
KM	PS101/193-1	PS101/193 #4	sponge	GH	7.617	0.131522	-18.2388	0.0465579
KM	PS101/193-1	PS101/193 #5	sponge	GH	8.32	0.0735391	-18.0053	0.0323949
KM	PS101/193-1	PS101/193 #6	sponge	SR	8.15708	0.429483	-18.4784	0.307738
KM	PS101/216-1	PS101/216 #1	sponge	SR	8.40233	0.262649	-18.5001	0.0431903
KM	PS101/216-1	PS101/216 #2	sponge	GP	8.387	0.086267	-18.4837	0.1456
CM	PS101/154-1	PS101/154 #1	sponge	GH	7.7455	0.495682	-18.1608	0.307894
CM	PS101/155-1	PS101/155 #1	sponge	GP	7.51689	0.0359635	-19.3308	0.818613
NM	PS101/194-1	PS101/194 #1	sponge	GP	7.69259	0.248067	-18.4992	0.0817704
NM	PS101/195-1	PS101/195 #1	sponge	GP	7.91738	0.677973	-18.6552	0.0628536
NM	PS101/197-1	PS101/197 #1	sponge	GP	8.03912	0.450956	-18.6787	0.189645
NM	PS101/197-1	PS101/197 #2	sponge	GP	7.30825	0.478014	-18.8317	0.1385
NM	PS101/197-1	PS101/197 #3	sponge	GH	7.268	0.0212132	-18.2195	0.0804193
NM	PS101/198-1	PS101/198 #1	sponge	GH	8.1015	0.410415	-18.069	0.312296
NM	PS101/200-1	PS101/200 #1	sponge	Ca	6.2013		-25.582
NM	PS101/200-1	PS101/200 #4	sponge	GP	7.62967	0.185829	-18.4566	0.199533
NM	PS101/200-1	PS101/200 #5	sponge	GH	7.18492	0.314061	-18.4947	0.102256
CS	PS101/208-1	PS101/208 #2	sponge	GP	7.26403	0.335405	-18.5591	0.213557
CS	PS101/208-1	PS101/208 #1	sponge	GP	9.319	0.265428	-18.1139	0.183977
KM	PS101/101-1	PS101/101 #16	sediment		6.13883		-21.003
KM	PS101/101-1	PS101/101 #17	sediment		5.64528		-21.207
KM	PS101/101-1	PS101/101 #18	sediment		6.3825		-21.6769
KM	PS101/101-1	PS101/101 #19	sediment		5.445		-23.3447
KM	PS101/102-1	PS101/102 #21	sediment		5.787		-21.2753
KM	PS101/102-1	PS101/102 #22	sediment		5.38407		-21.8
KM	PS101/102-1	PS101/102 #23	sediment		6.00325		-22.369
KM	PS101/102-1	PS101/102 #24	sediment		6.74016		-21.9428
KM	PS101/104-1	PS101/104 #26	sediment		6.93859		-20.7614
KM	PS101/104-1	PS101/104 #27	sediment		5.53958		-21.279
KM	PS101/104-1	PS101/104 #28	sediment		6.41725		-21.9708
KM	PS101/104-1	PS101/104 #29	sediment		5.90384		-21.8096
KM	PS101/104-1	PS101/104 #30	sediment		3.21393		-22.6496
KM	PS101/123-1	PS101/123 #31	sediment		6.887		-20.4095
KM	PS101/123-1	PS101/123 #32	sediment		5.773		-21.4162
KM	PS101/123-1	PS101/123 #33	sediment		5.663		-21.7671
KM	PS101/123-1	PS101/123 #34	sediment		5.897		-21.9484
KM	PS101/125-1	PS101/125 #36	sediment		5.763		-21.4385
KM	PS101/125-1	PS101/125 #37	sediment		6.616		-21.6033
KM	PS101/125-1	PS101/125 #38	sediment		5.331		-21.8049
KM	PS101/125-1	PS101/125 #39	sediment		5.188		-15.3884
KM	PS101/125-1	PS101/125 #41	sediment		6.85845		-21.2936
KM	PS101/125-1	PS101/125 #42	sediment		6.3945		-23.3478
KM	PS101/125-1	PS101/125 #43	sediment		5.194		-21.8224
KM	PS101/125-1	PS101/125 #44	sediment		5.59225		-20.07
CM	PS101/151-1	PS101/151 #56	sediment		7.17087		-20.818
CM	PS101/151-1	PS101/151 #57	sediment		5.893		-21.4329
CM	PS101/151-1	PS101/151 #58	sediment		5.20312		-21.499
CM	PS101/151-1	PS101/151 #59	sediment		4.8145		-22.3174
CM	PS101/152-1	PS101/152 #61	sediment		8.45642		-21.4848
CM	PS101/152-1	PS101/152 #62	sediment		6.077		-22.176
CM	PS101/152-1	PS101/152 #63	sediment		7.087		-22.3609
CM	PS101/152-1	PS101/152 #64	sediment		5.89786		-22.2012
CM	PS101/205-1	PS101/205 #86	sediment		5.9415		-21.5778
CM	PS101/205-1	PS101/205 #87	sediment		5.632		-21.5841
CM	PS101/205-1	PS101/205 #88	sediment		6.39593		-21.649
CM	PS101/205-1	PS101/205 #89	sediment		6.50467		-21.7592
CM	PS101/205-1	PS101/205 #90	sediment		3.09049		-22.702
NM	PS101/195-1	PS101/195 #71	sediment		5.76397		-22.791
NM	PS101/195-1	PS101/195 #72	sediment		3.47397		-23.1224
NM	PS101/195-1	PS101/195 #73	sediment		3.25999		-24.022
NM	PS101/195-1	PS101/195 #74	sediment		5.27709		-25.1232
NM	PS101/195-1	PS101/195 #76	sediment				-23.6986
NM	PS101/195-1	PS101/195 #77	sediment		3.94086		-23.7148
NM	PS101/195-1	PS101/195 #78	sediment		1.587		-23.7975
NM	PS101/195-1	PS101/195 #79	sediment		4.30575		-24.1165
NM	PS101/195-1	PS101/195 #80	sediment		3.172		-22.925
NM	PS101/196-1	PS101/196 #81	sediment		8.991		-21.1551
NM	PS101/196-1	PS101/196 #82	sediment		6.96		-21.4631
NM	PS101/196-1	PS101/196 #83	sediment		6.69725		-21.7119
NM	PS101/196-1	PS101/196 #84	sediment		5.4115		-23.8492
NM	PS101/196-1	PS101/196 #85	sediment		4.1125		-21.0511
CMS	PS101/210-1	PS101/210 #91	sediment		6.181		-20.7434
CMS	PS101/210-1	PS101/210 #92	sediment		5.872		-21.3987
CMS	PS101/210-1	PS101/210 #93	sediment		5.157		-21.6333
CMS	PS101/210-1	PS101/210 #94	sediment		5.8655		-22.1306
CMS	PS101/211-1	PS101/211 #96	sediment		7.569		-20.3498
CMS	PS101/211-1	PS101/211 #97	sediment		6.77094		-21.1068
CMS	PS101/211-1	PS101/211 #98	sediment		6.463		-21.4336
CMS	PS101/211-1	PS101/211 #99	sediment		5.922		-21.9678
CMS	PS101/211-1	PS101/211 #100	sediment		4.437		-22.281
CMS	PS101/212-1	PS101/212 #101	sediment		5.317		-21.623
CMS	PS101/212-1	PS101/212 #102	sediment		5.718		-21.4831
CMS	PS101/212-1	PS101/212 #103	sediment		5.264		-21.8999
CMS	PS101/212-1	PS101/212 #104	sediment		2.94253		-22.3124
CM	PS101/149	PS101/149	POM		4.1656		-29.512
KM	PS101(192	PS101(192	POM		5.5457		-27.431
NM	PS101/202	PS101/202	POM		4.3794		-27.882
CMS	PS101/213	PS101/213	POM		4.9901		-26.983
NM	PS101/201-1	201_1 Zoopl	Zooplankton		7.198		-25.816
NM	PS101/201-1	201_2 Zoopl	Zooplankton		7.623		-25.667
KM	PS101/091-1	91_1 Zoopl	Zooplankton		7.393		-25.298
KM	PS101/091-1	91_2 Zoopl	Zooplankton		7.387		-25.209
KM	PS101/108-1	108_1 Zoopl	Zooplankton		6.933		-26.105
KM	PS101/108-1	108_2 Zoopl	Zooplankton		7.324		-25.821
KS Slope	PS101/215-1	215_1 Zoopl	Zooplankton		7.709		-26.259
KS Slope	PS101/215-1	215_2 Zoopl	Zooplankton		7.527		-26.197
KS Slope	PS101/215-1	PS101/215#71	Fecal pellets		4.777		-28.836
KS Slope	PS101/215-1	PS101/215#72	Fecal pellets		3.314		-29.162
KS Slope	PS101/215-1	PS101/215#73	Fecal pellets		3.475		-29.268
KM	PS101/092	E1	Serpulid tubes		11.244		-20.162
KM	PS101/092	E2	Crustacean		12.978		-20.467
KM	PS101/092	E3	Crustacean		11.722		-22.879
KM	PS101/092	E4_1	Bryozoa/Hydrozoa		9.11		-14.844
KM	PS101/092	E4_2	Bryozoa/Hydrozoa		12.375		-16.367
KM	PS101/092	PS101/092#1B.1	Siboglinid tubes		9.332		-19.803
KM	PS101/092	PS101/092#1B.2	Siboglinid tubes		9.258		-19.273
KM	PS101/092	PS101/092#1B	Serpulid tubes		11.584
KM	PS101/092	PS101/092#1B	Serpulid tubes				-29.346
KM	PS101/092	PS101/092#1B	Serpulid tubes				-28.003
KM	PS101/092	PS101/092#1B_1	Bryozoa/Hydrozoa		8.809		-16.847
KM	PS101/092	PS101/092#1B_2	Bryozoa/Hydrozoa		8.182		-19.539
KM	PS101/094	PS101/094#2B.1	Siboglinid tubes		10.178		-19.823
KM	PS101/094	PS101/094#2B.2	Siboglinid tubes		8.174		-19.944
KM	PS101/094	PS101/094#2B	Serpulid tubes				-34.997
KM	PS101/094	PS101/094#2B	Serpulid tubes				-22.788
KM	PS101/094	PS101/094#3B	Siboglinid tubes		7.613		-19.985
KM	PS101/094	PS101/094#3B	Serpulid tubes				-21.674
KM	PS101/094	PS101/094#3B	Serpulid tubes				-32.606
KM	PS101/094	PS101/094#3C_1	Bryozoa/Hydrozoa		8.662		-27.637
KM	PS101/094	PS101/094#3C_2	Bryozoa/Hydrozoa		10.095
KM	PS101/216-1	PS101/216#1B	Serpulid tubes		12.617		-34.799
KM	PS101/216-1	PS101/216#1B	Serpulid tubes				-33.236
KM	PS101/216-1	E9_1	Starfish (arm)		8.602
KM	PS101/216-1	E9_2	Starfish (arm)		12.074		-15.055
KM	PS101/216-1	E10_1	Starfish (gonad)		11.408		-17.046
KM	PS101/216-1	E10_2	Starfish (gonad)		11.289		-17.053
NM	PS101/196-1	196#59b.1	Siboglinid tubes		9.092		-19.726
NM	PS101/196-1	196#59b.2	Siboglinid tubes		9.525		-18.673
NM	PS101/200-1	E8_1	Bryozoa/Hydrozoa		10.8		-14.48
NM	PS101/200-1	E8_2	Bryozoa/Hydrozoa		9.946		-9.758

## Sheet: Figure 5
Biomarker	δ13C	specie
PUFA	-31.886	GP
PUFA	-29.618	GP
PUFA	-30.5731	GP
PUFA	-29.5771	GP
PUFA	-29.7143	GP
PUFA	-29.6778	GP
PUFA	-30.0908	GP
PUFA	-27.1578	GP
PUFA	-26.683	GP
Palmitic acid	-21.2775	GP
Palmitic acid	-21.5962	GP
Palmitic acid	-24.6679	GP
Palmitic acid	-23.5311	GP
Palmitic acid	-24.7926	GP
Palmitic acid	-23.709	GP
Palmitic acid	-25.0472	GP
Palmitic acid	-23.6357	GP
Palmitic acid	-22.4441	GP
SFA	-21.3457	GP
SFA	-21.9358	GP
SFA	-24.4055	GP
SFA	-23.5761	GP
SFA	-24.6145	GP
SFA	-23.0761	GP
SFA	-23.086	GP
SFA	-24.5691	GP
SFA	-22.1644	GP
i/ai-BFA	-22.554	GP
i/ai-BFA	-23.3904	GP
i/ai-BFA	-24.551	GP
i/ai-BFA	-24.1456	GP
i/ai-BFA	-24.4126	GP
i/ai-BFA	-23.0227	GP
i/ai-BFA	-24.2545	GP
i/ai-BFA	-21.9678	GP
i/ai-BFA	-22.3555	GP
MBFA (C14,C15,C17)	-24.5084	GP
MBFA (C14,C15,C17)	-24.2374	GP
MBFA (C14,C15,C17)	-25.388	GP
MBFA (C14,C15,C17)	-25.1297	GP
MBFA (C14,C15,C17)	-25.1999	GP
MBFA (C14,C15,C17)	-24.1887	GP
MBFA (C14,C15,C17)	-25.9095	GP
MBFA (C14,C15,C17)	-24.2747	GP
MBFA (C14,C15,C17)	-22.7936	GP
MUFA (C16,C17,C18)	-22.2255	GP
MUFA (C16,C17,C18)	-21.9011	GP
MUFA (C16,C17,C18)	-23.844	GP
MUFA (C16,C17,C18)	-23.5224	GP
MUFA (C16,C17,C18)	-24.3857	GP
MUFA (C16,C17,C18)	-23.6049	GP
MUFA (C16,C17,C18)	-24.7748	GP
MUFA (C16,C17,C18)	-25.0166	GP
MUFA (C16,C17,C18)	-22.5691	GP
Cy-SFA	-24.2279	GP
Cy-SFA	-26.4951	GP
Cy-SFA	-26.6	GP
Cy-SFA	-26.0226	GP
Cy-SFA	-25.7863	GP
Cy-SFA	-24.0147	GP
MBFA (C16, C18)	-17.8892	GP
MBFA (C16, C18)	-18.7416	GP
MBFA (C16, C18)	-21.3168	GP
MBFA (C16, C18)	-21.1522	GP
MBFA (C16, C18)	-20.5566	GP
MBFA (C16, C18)	-20.2449	GP
MBFA (C16, C18)	-19.6288	GP
MBFA (C16, C18)	-19.4945	GP
MBFA (C16, C18)	-19.2979	GP
MBUFA (C19)	-17.0688	GP
MBUFA (C19)	-18.855	GP
MBUFA (C19)	-22.28	GP
MBUFA (C19)	-21.7588	GP
MBUFA (C19)	-20.4898	GP
MBUFA (C19)	-18.2453	GP
MBUFA (C19)	-18.3562	GP
MBUFA (C19)	-14.3611	GP
LC_PUFA (C24)	-19.6706	GP
LC_PUFA (C24)	-21.7639	GP
LC_PUFA (C24)	-20.8688	GP
LC_PUFA (C24)	-21.4491	GP
LC_PUFA (C24)	-22.392	GP
LC_PUFA (C24)	-21.3823	GP
LC_PUFA (C24)	-21.4313	GP
LC_PUFA (C24)	-22.401	GP
LC_PUFA (C24)	-19.3417	GP
LC_PUFA (C25)	-21.0226	GP
LC_PUFA (C25)	-21.6752	GP
LC_PUFA (C25)	-23.6815	GP
LC_PUFA (C25)	-22.666	GP
LC_PUFA (C25)	-22.849	GP
LC_PUFA (C25)	-22.449	GP
LC_PUFA (C25)	-22.1859	GP
LC_PUFA (C25)	-22.5083	GP
LC_PUFA (C25)	-21.1976	GP
LC_PUFA (C26)	-25.6794	GP
LC_PUFA (C26)	-25.74	GP
LC_PUFA (C28)	-23.4871	GP
LC_PUFA (C28)	-24.5374	GP
LC_PUFA (C28)	-23.6446	GP
LC_PUFA (C28)	-25.441	GP
LC_PUFA (C28)	-24.8238	GP
LC_PUFA (C28)	-24.7656	GP
LC_PUFA (C28)	-24.0038	GP
LC_PUFA (C28)	-24.1151	GP
LC_PUFA (C28)	-21.4767	GP
PUFA	-29.3377	GH
PUFA	-33.2495	GH
PUFA	-28.4746	GH
Palmitic acid	-22.9244	GH
Palmitic acid	-23.8711	GH
Palmitic acid	-23.7861	GH
Palmitic acid	-24.5771	GH
Palmitic acid	-23.4269	GH
SFA	-21.5184	GH
SFA	-22.3558	GH
SFA	-23.5961	GH
SFA	-22.2827	GH
SFA	-21.6553	GH
i/ai-BFA	-22.4216	GH
i/ai-BFA	-23.2416	GH
i/ai-BFA	-23.9653	GH
i/ai-BFA	-24.2357	GH
i/ai-BFA	-24.1477	GH
MBFA (C14,C15,C17)	-24.2423	GH
MBFA (C14,C15,C17)	-25.2882	GH
MBFA (C14,C15,C17)	-26.6217	GH
MBFA (C14,C15,C17)	-26.4528	GH
MBFA (C14,C15,C17)	-25.5898	GH
Cy-SFA	-26.5179	GH
Cy-SFA	-28.8042	GH
Cy-SFA	-25.5337	GH
MBFA (C16, C18)	-18.8305	GH
MBFA (C16, C18)	-19.4569	GH
MBFA (C16, C18)	-19.5911	GH
MBFA (C16, C18)	-19.5793	GH
MBFA (C16, C18)	-18.884	GH
MBUFA (C19)	-17.4667	GH
MBUFA (C19)	-19.2489	GH
MBUFA (C19)	-17.4919	GH
MBUFA (C19)	-16.5105	GH
MBUFA (C19)	-17.5278	GH
LC_PUFA (C24)	-18.8873	GH
LC_PUFA (C25)	-24.8285	GH
LC_PUFA (C25)	-20.6866	GH
LC_PUFA (C26)	-21.4984	GH
LC_PUFA (C26)	-22.4261	GH
LC_PUFA (C26)	-22.07	GH
LC_PUFA (C26)	-22.4446	GH
LC_PUFA (C26)	-21.5324	GH
LC_PUFA (C27)	-21.4796	GH
LC_PUFA (C27)	-21.8369	GH
LC_PUFA (C27)	-21.4384	GH
LC_PUFA (C27)	-19.5865	GH
PUFA	-24.9311	SR
PUFA	-24.1534	SR
Palmitic acid	-23.6017	SR
Palmitic acid	-22.8798	SR
SFA	-22.6298	SR
SFA	-21.9797	SR
i/ai-BFA	-22.9254	SR
i/ai-BFA	-22.8995	SR
MBFA (C14,C15,C17)	-23.9608	SR
MBFA (C14,C15,C17)	-22.2723	SR
Cy-SFA	-24.9237	SR
Cy-SFA	-25.3771	SR
MBFA (C16, C18)	-19.1519	SR
MBFA (C16, C18)	-19.5205	SR
MBUFA (C19)	-20.8667	SR
MBUFA (C19)	-18.7822	SR
LC_PUFA (C29)	-17.4201	SR
LC_PUFA (C29)	-17.7121	SR
